# Supplementary material for: Proteomic profile of extracellular vesicles released by Lactiplantibacillus plantarum BGAN8 and their internalization by non-polarized HT29 cell line
Source: Sci Rep. 2020 Dec 11;10:21829. doi: 10.1038/s41598-020-78920-z (PMC7732981; doi:10.1038/s41598-020-78920-z)
Supplement: Supplementary file 1 — Supplementary Dataset. [file 41598_2020_78920_MOESM1_ESM.xlsx]

## Sheet: SUMMARY
Fraction BGAN8 = obtained from pellets of cultured L. plantarum
Francion MV = obtained after extracellular vesicles purification
	No. proteins identified			No. proteins with asigned Biological Process				No. proteins with asigned Cellular Component
	TOTAL	EXCLUSIVE			TOTAL	EXCLUSIVE			TOTAL	EXCLUSIVE
Found in BGAN8	1217	238		Found in BGAN8	745	130		Found in BGAN8	373	42
Found in MV	1149	170		Found in MV	690	76		Found in MV	413	82
Shared in both fractions	979			Shared in both fractions	614			Shared in both fractions	331
	Total proteins	1387			Total proteins	820			Total proteins	455

## Sheet: Total Proteins
N	Protein FDR Confidence: Combined	Accession	Description	Found in BGAN8	Found in MV	Database	Coverage [%]	# Peptides	# Unique Peptides	# PSMs	# Protein Groups	# AAs	MW [kDa]	calc. pI	Score Mascot BGAN8	Score Mascot MV	# Peptides BGAN8	# Peptides MV	Biological Process	Cellular Component	Molecular Function	Pfam IDs	Entrez Gene ID	Ensembl Gene ID	Gene Symbol	Chromosome	KEGG Pathways
1	High	T5JUR9	Glyceraldehyde-3-phosphate dehydrogenase OS=Lactobacillus plantarum EGD-AQ4 OX=1382301 GN=N692_13970 PE=3 SV=1	High	High	Lactobacillus Plantarum	93	30	1	2654	1	340	36.4	5.43	8143	15573	25	30	metabolic process		catalytic activity;nucleotide binding	Pf00044, Pf02800		N692_13970
2	High	A0A2S3U0C7	Glyceraldehyde-3-phosphate dehydrogenase (Phosphorylating) OS=Lactobacillus plantarum subsp. plantarum OX=337330 GN=gapA PE=4 SV=1	High	High	Lactobacillus Plantarum	93	30	1	2273	1	340	36.4	5.54	8146	15501	25	30
3	High	Q88VE0	Elongation factor Tu OS=Lactobacillus plantarum (strain ATCC BAA-793 / NCIMB 8826 / WCFS1) OX=220668 GN=tuf PE=3 SV=1	High	High	Lactobacillus Plantarum	73	23	6	1134	1	395	43.4	5.08	3872	2608	23	23	metabolic process	cytoplasm	catalytic activity;nucleotide binding;RNA binding	Pf00009, Pf03143, Pf03144	1063848	lp_2119	tuf
4	High	C5J239	Tuf (Fragment) OS=Lactobacillus plantarum OX=1590 PE=4 SV=1	High	High	Lactobacillus Plantarum	78	19	2	939	1	292	32.4	4.92	3262	2305	19	19	metabolic process		catalytic activity;nucleotide binding;RNA binding	Pf00009, Pf03143, Pf03144
5	High	A0A2S3U4E0	Fructose-bisphosphate aldolase OS=Lactobacillus plantarum subsp. plantarum OX=337330 GN=fbaA PE=4 SV=1	High	High	Lactobacillus Plantarum	89	18	18	905	1	287	30.9	5.2	5030	4929	17	17
6	High	A0A165P2U7	Enolase OS=Lactobacillus plantarum OX=1590 GN=eno PE=3 SV=1	High	High	Lactobacillus Plantarum	64	21	21	858	1	442	48	4.74	9047	5674	20	21	metabolic process	cell surface;cytoplasm;extracellular	catalytic activity;metal ion binding	Pf00113, Pf03952
7	High	C5J242	Tuf (Fragment) OS=Lactobacillus plantarum OX=1590 PE=4 SV=1	High	Not Found	Lactobacillus Plantarum	66	14	1	757	1	274	30.7	4.98	2299	1608	14	13			catalytic activity;nucleotide binding	Pf00009, Pf03143, Pf03144
8	High	A0A2S3U608	Pyruvate kinase OS=Lactobacillus plantarum subsp. plantarum OX=337330 GN=S101258_01555 PE=4 SV=1	High	High	Lactobacillus Plantarum	80	33	3	740	1	586	62.8	5.14	4734	3082	33	32
9	High	T5JZF0	Pyruvate kinase OS=Lactobacillus plantarum EGD-AQ4 OX=1382301 GN=N692_02605 PE=3 SV=1	High	High	Lactobacillus Plantarum	72	31	1	635	1	586	62.8	5.14	4422	3006	31	30	metabolic process		catalytic activity;metal ion binding	Pf00224, Pf00391, Pf02887		N692_02605
10	High	Q88YH5	Phosphoglycerate kinase OS=Lactobacillus plantarum (strain ATCC BAA-793 / NCIMB 8826 / WCFS1) OX=220668 GN=pgk PE=3 SV=1	High	High	Lactobacillus Plantarum	87	30	30	574	1	400	42.8	5.2	4136	2561	29	28	metabolic process	cytoplasm	catalytic activity;nucleotide binding	Pf00162	1063805	lp_0790	pgk		Biosynthesis of secondary metabolites; Glycolysis / Gluconeogenesis; Microbial metabolism in diverse environments; Carbon metabolism; Biosynthesis of antibiotics; Metabolic pathways; Biosynthesis of amino acids
11	High	Q88YM5	60 kDa chaperonin OS=Lactobacillus plantarum (strain ATCC BAA-793 / NCIMB 8826 / WCFS1) OX=220668 GN=groL PE=3 SV=1	High	High	Lactobacillus Plantarum	81	38	38	508	1	541	57.4	4.81	3694	1895	38	32	metabolic process	cytoplasm	nucleotide binding	Pf00118	1063384	lp_0728	groEL		RNA degradation
12	High	A0A0G9F9S3	Elongation factor G OS=Lactobacillus plantarum OX=1590 GN=fusA PE=3 SV=1	High	High	Lactobacillus Plantarum	72	37	1	462	1	698	77	4.93	2701	1752	35	35	metabolic process	cytoplasm	catalytic activity;nucleotide binding;RNA binding	Pf00009, Pf00679, Pf01926, Pf03144, Pf03764, Pf14492		LpDm1_1188; WH27_05015; WU67_08300; AB662_04385; Nizo2877_1547; LP80_163; IV39_GL001018; ASU25_06040
13	High	T5JSW8	Elongation factor G OS=Lactobacillus plantarum EGD-AQ4 OX=1382301 GN=fusA PE=3 SV=1	High	Not Found	Lactobacillus Plantarum	68	35	1	429	1	698	76.9	4.91	2566	1620	33	32	metabolic process	cytoplasm	catalytic activity;nucleotide binding;RNA binding	Pf00009, Pf00679, Pf01926, Pf03144, Pf03764, Pf14492		N692_06145
14	High	A0A199QJP4	Elongation factor G OS=Lactobacillus plantarum OX=1590 GN=fusA PE=3 SV=1	High	High	Lactobacillus Plantarum	65	34	1	429	1	698	76.9	4.94	2650	1707	32	32	metabolic process	cytoplasm	catalytic activity;nucleotide binding;RNA binding	Pf00009, Pf00679, Pf01926, Pf03144, Pf03764, Pf14492
15	High	Q88VJ2	D-lactate dehydrogenase OS=Lactobacillus plantarum (strain ATCC BAA-793 / NCIMB 8826 / WCFS1) OX=220668 GN=ldhD PE=3 SV=1	High	High	Lactobacillus Plantarum	85	25	25	396	1	332	37.2	5.06	2180	1853	25	24	metabolic process		catalytic activity;nucleotide binding	Pf00389, Pf01262, Pf02826, Pf03446, Pf07991	1061762	lp_2057	ldhD		Microbial metabolism in diverse environments; Pyruvate metabolism
16	High	A0A0G9F8I8	Chaperone protein DnaK OS=Lactobacillus plantarum OX=1590 GN=dnaK PE=2 SV=1	High	High	Lactobacillus Plantarum	77	42	1	326	1	622	66.7	4.84	2084	1659	38	40	cell organization and biogenesis;metabolic process		nucleotide binding;protein binding	Pf00012, Pf06723		LpDm1_0255; WU67_09160; ADS73_03150; Nizo2877_2903; AOZ08_04290; LP80_2200; IV39_GL001646; ASU25_05075
17	High	Q88VM0	Chaperone protein DnaK OS=Lactobacillus plantarum (strain ATCC BAA-793 / NCIMB 8826 / WCFS1) OX=220668 GN=dnaK PE=3 SV=1	High	High	Lactobacillus Plantarum	77	42	1	325	1	622	66.7	4.86	2130	1672	38	40	cell organization and biogenesis;metabolic process		nucleotide binding;protein binding	Pf00012, Pf06723	1064049	lp_2027	dnaK		RNA degradation
18	High	A0A2S3U3P2	30S Ribosomal protein S1 OS=Lactobacillus plantarum subsp. plantarum OX=337330 GN=S101258_02340 PE=4 SV=1	High	High	Lactobacillus Plantarum	68	29	29	270	1	429	47.1	4.88	1558	915	28	26
19	High	A0A0R2G0X6	Glucose-6-phosphate isomerase OS=Lactobacillus plantarum OX=1590 GN=pgi PE=3 SV=1	High	High	Lactobacillus Plantarum	67	24	24	266	1	450	49.8	5.03	1200	1203	21	23	metabolic process	cytoplasm	catalytic activity	Pf00342		IV39_GL002307
20	High	A0A2S3U8N5	UPF0755 protein YrrL OS=Lactobacillus plantarum subsp. plantarum OX=337330 GN=S101258_00614 PE=4 SV=1	High	High	Lactobacillus Plantarum	66	25	25	266	1	396	44.2	9.55	485	3090	15	25
21	High	A0A199QLK2	Chaperone protein DnaK OS=Lactobacillus plantarum OX=1590 GN=dnaK PE=2 SV=1	High	High	Lactobacillus Plantarum	63	35	3	265	1	622	66.7	4.86	1604	1194	33	33	cell organization and biogenesis;metabolic process		nucleotide binding;protein binding	Pf00012, Pf06406, Pf06723
22	High	A0A165NKD2	Glutamine ABC transporter substrate-bindingprotein OS=Lactobacillus plantarum OX=1590 GN=Nizo2802_1281 PE=4 SV=1	High	High	Lactobacillus Plantarum	64	20	20	256	1	284	31.3	10.07	333	2106	15	20	regulation of biological process;response to stimulus	membrane	receptor activity;signal transducer activity;transporter activity	Pf00497
23	High	A0A1A0DKF0	Peptide ABC transporter substrate-binding protein OS=Lactobacillus plantarum OX=1590 GN=CUR48_12370 PE=4 SV=1	High	High	Lactobacillus Plantarum	68	31	15	254	1	550	61.1	9.67	516	1989	22	31	transport			Pf00496
24	High	A0A1A0DHN9	D-alanyl-D-alanine carboxypeptidase OS=Lactobacillus plantarum OX=1590 GN=CUR48_13185 PE=3 SV=1	High	High	Lactobacillus Plantarum	65	21	13	245	1	444	46.9	9.89	192	1562	16	21	metabolic process		catalytic activity	Pf00768, Pf13354
25	High	A0A0R1V8C9	ATP synthase subunit beta OS=Lactobacillus plantarum subsp. argentoratensis DSM 16365 OX=1423831 GN=atpD PE=3 SV=1	High	High	Lactobacillus Plantarum	58	21	21	243	1	467	50.8	4.72	1327	1159	20	20	metabolic process;transport	membrane	catalytic activity;nucleotide binding;transporter activity	Pf00006, Pf00306, Pf02874, Pf13481		FD10_GL002927
26	High	Q88VJ4	30S ribosomal protein S2 OS=Lactobacillus plantarum (strain ATCC BAA-793 / NCIMB 8826 / WCFS1) OX=220668 GN=rpsB PE=3 SV=1	High	High	Lactobacillus Plantarum	78	20	20	236	1	267	30.2	5.41	1701	1056	20	19	metabolic process	ribosome	structural molecule activity	Pf00318	1061909	lp_2055	rpsB		Ribosome
27	High	A0A2L1QD24	FMN-binding protein OS=Lactobacillus plantarum OX=1590 GN=C4O30_02120 PE=4 SV=1	High	High	Lactobacillus Plantarum	45	14	14	236	1	310	33.2	9.76	569	4930	9	14
28	High	A0A1S0RYK0	DNA-directed RNA polymerase subunit beta' OS=Lactobacillus plantarum OX=1590 GN=rpoC PE=3 SV=1	High	High	Lactobacillus Plantarum	58	60	6	232	1	1213	135.2	6.99	1579	1145	58	48	metabolic process		catalytic activity;DNA binding	Pf00623, Pf04983, Pf04997, Pf04998, Pf05000
29	High	Q88VE1	Trigger factor OS=Lactobacillus plantarum (strain ATCC BAA-793 / NCIMB 8826 / WCFS1) OX=220668 GN=tig PE=3 SV=1	High	High	Lactobacillus Plantarum	78	27	27	215	1	440	49.4	4.61	1674	973	25	21	cell division;metabolic process;transport	cytoplasm	catalytic activity	Pf00254, Pf05697, Pf05698	1063888	lp_2118	tig
30	High	Q88YH4	Triosephosphate isomerase OS=Lactobacillus plantarum (strain ATCC BAA-793 / NCIMB 8826 / WCFS1) OX=220668 GN=tpiA PE=3 SV=1	High	High	Lactobacillus Plantarum	94	20	20	213	1	252	27	4.74	1107	594	20	20	metabolic process	cytoplasm	catalytic activity	Pf00121	1063807	lp_0791	tpiA		Inositol phosphate metabolism; Biosynthesis of antibiotics; Metabolic pathways; Biosynthesis of amino acids; Glycolysis / Gluconeogenesis; Biosynthesis of secondary metabolites; Microbial metabolism in diverse environments; Fructose and mannose metabolism; Carbon metabolism
31	High	Q88XY3	50S ribosomal protein L2 OS=Lactobacillus plantarum (strain ATCC BAA-793 / NCIMB 8826 / WCFS1) OX=220668 GN=rplB PE=3 SV=1	High	High	Lactobacillus Plantarum	68	17	3	211	1	279	30.2	10.55	1344	817	16	17	metabolic process	ribosome	catalytic activity;RNA binding;structural molecule activity	Pf00181, Pf03947	1062631	lp_1036	rplB		Ribosome
32	High	A0A151G2G3	Carbamoyl-phosphate synthase large chain OS=Lactobacillus plantarum OX=1590 GN=carB PE=3 SV=1	High	High	Lactobacillus Plantarum	56	44	44	204	1	1058	115.6	5.08	1464	846	43	34	metabolic process		catalytic activity;metal ion binding;nucleotide binding	Pf00289, Pf01071, Pf02142, Pf02222, Pf02655, Pf02786, Pf02787, Pf07478, Pf08442, Pf08443, Pf13535, Pf13549, Pf15632
33	High	Q88VY1	ATP-dependent 6-phosphofructokinase OS=Lactobacillus plantarum (strain ATCC BAA-793 / NCIMB 8826 / WCFS1) OX=220668 GN=pfkA PE=3 SV=1	High	High	Lactobacillus Plantarum	71	15	15	201	1	320	34.2	5.31	1252	1430	15	15	metabolic process	cytoplasm	catalytic activity;metal ion binding;nucleotide binding	Pf00365	1064199	lp_1898	pfk		RNA degradation; Galactose metabolism; Biosynthesis of secondary metabolites; Fructose and mannose metabolism; Biosynthesis of antibiotics; Carbon metabolism; Pentose phosphate pathway; Glycolysis / Gluconeogenesis; Metabolic pathways; Methane metabolism; Microbial metabolism in diverse environments; Biosynthesis of amino acids
34	High	A0A2K7QVT9	Phosphoglucomutase OS=Lactobacillus plantarum OX=1590 GN=A8704_08785 PE=3 SV=1	High	High	Lactobacillus Plantarum	68	32	32	200	1	575	63.5	5.07	1092	920	31	29
35	High	T5JU43	DNA-directed RNA polymerase subunit beta' OS=Lactobacillus plantarum EGD-AQ4 OX=1382301 GN=rpoC PE=3 SV=1	High	Not Found	Lactobacillus Plantarum	53	55	1	198	1	1213	135.3	6.8	1285	1022	53	42	metabolic process		catalytic activity;DNA binding	Pf00623, Pf04983, Pf04997, Pf04998, Pf05000		N692_06165
36	High	A0A0G9F9R8	DNA-directed RNA polymerase subunit beta OS=Lactobacillus plantarum OX=1590 GN=rpoB PE=3 SV=1	High	High	Lactobacillus Plantarum	50	48	48	196	1	1204	134.9	5.12	1413	755	48	41	metabolic process		catalytic activity;DNA binding	Pf00562, Pf04560, Pf04561, Pf04563, Pf04565, Pf10385		WU67_08275; IV39_GL001013
37	High	A0A166K3S3	ATP-dependent Clp protease ATP-binding subunit OS=Lactobacillus plantarum OX=1590 GN=A8704_11890 PE=4 SV=1	High	High	Lactobacillus Plantarum	64	33	33	191	1	704	77.7	5.63	1696	737	33	25	metabolic process		catalytic activity;nucleotide binding;protein binding	Pf00004, Pf06068, Pf07724, Pf07728, Pf10431, Pf13173, Pf13191, Pf13401		LpDm1_0975; WH27_09630; WU67_04040; Nizo2877_0209; AOZ08_01005; ASU25_03130
38	High	A0A166M0D1	Putative Dihydrolipoamide dehydrogenase OS=Lactobacillus plantarum OX=1590 GN=Nizo2802_1609 PE=3 SV=1	High	High	Lactobacillus Plantarum	46	16	16	185	1	459	50.9	8.69	1195	653	16	16	cellular homeostasis;metabolic process;regulation of biological process;transport		catalytic activity;nucleotide binding	Pf00070, Pf02254, Pf02852, Pf03721, Pf07992, Pf13434, Pf13738
39	High	A0A2I0ZBQ0	Sugar ABC transporter substrate-binding protein OS=Lactobacillus plantarum OX=1590 GN=CUR48_11395 PE=4 SV=1	High	High	Lactobacillus Plantarum	59	21	21	173	1	432	47.5	9.79	250	714	12	21
40	High	D7V8T3	Threonine--tRNA ligase OS=Lactobacillus plantarum subsp. plantarum ATCC 14917 = JCM 1149 = CGMCC 1.2437 OX=525338 GN=thrS PE=3 SV=1	High	High	Lactobacillus Plantarum	58	32	23	172	1	688	77.7	5.31	1435	577	31	25	metabolic process	cytoplasm	catalytic activity;metal ion binding;nucleotide binding;RNA binding	Pf00587, Pf02824, Pf03129, Pf07973		HMPREF0531_10556
41	High	Q88YE7	Glutamine--fructose-6-phosphate aminotransferase [isomerizing] OS=Lactobacillus plantarum (strain ATCC BAA-793 / NCIMB 8826 / WCFS1) OX=220668 GN=glmS PE=3 SV=2	High	High	Lactobacillus Plantarum	78	34	34	171	1	605	65.4	5.25	1114	607	34	28	metabolic process	cytoplasm	catalytic activity	Pf00310, Pf01380, Pf13230, Pf13522, Pf13537	1063937	lp_0822	glmS1		Amino sugar and nucleotide sugar metabolism; Metabolic pathways; Biosynthesis of antibiotics; Alanine, aspartate and glutamate metabolism
42	High	A0A151G2M7	Probable phosphoketolase OS=Lactobacillus plantarum OX=1590 GN=AYO51_08770 PE=3 SV=1	High	High	Lactobacillus Plantarum	51	30	29	169	1	788	88.7	5.25	819	1171	28	27	metabolic process		catalytic activity	Pf00456, Pf03894, Pf09363, Pf09364
43	High	A0A0M0CJM6	Phosphoenolpyruvate-protein phosphotransferase OS=Lactobacillus plantarum OX=1590 GN=ptsI PE=3 SV=1	High	High	Lactobacillus Plantarum	75	29	29	167	1	576	63.1	4.83	974	725	29	22	metabolic process;transport	cytoplasm	catalytic activity;metal ion binding	Pf00391, Pf02896, Pf05524		ADS73_01150; IV39_GL002572; ASU25_09105; SF2A35B_0345
44	High	A0A0G9F8M5	Mannose PTS, EIIAB OS=Lactobacillus plantarum OX=1590 GN=manX PE=4 SV=1	High	High	Lactobacillus Plantarum	61	19	19	166	1	324	35.3	6.38	1125	780	19	14	transport	cytoplasm	catalytic activity;transporter activity	Pf03610, Pf03830		LpDm1_0869; WP50_27090; WU67_13015; AB662_07170; Nizo2877_1204; AOZ08_10665; LP80_2494; IV39_GL000678; ASU25_14830
45	High	A0A1W6NUJ6	50S ribosomal protein L2 OS=Lactobacillus plantarum OX=1590 GN=rplB PE=3 SV=1	High	Not Found	Lactobacillus Plantarum	66	15	1	165	1	264	28.5	10.42	912	598	14	14	metabolic process	ribosome	catalytic activity;RNA binding;structural molecule activity	Pf00181, Pf03947
46	High	Q88YW7	50S ribosomal protein L7/L12 OS=Lactobacillus plantarum (strain ATCC BAA-793 / NCIMB 8826 / WCFS1) OX=220668 GN=rplL PE=3 SV=1	High	High	Lactobacillus Plantarum	91	11	11	165	1	122	12.6	4.48	1365	926	11	10	metabolic process	ribosome	structural molecule activity	Pf00542	1061624	lp_0622	rplL		Ribosome
47	High	A0A2S3U5P8	L-lactate dehydrogenase OS=Lactobacillus plantarum subsp. plantarum OX=337330 GN=S101258_01657 PE=4 SV=1	High	High	Lactobacillus Plantarum	58	22	22	164	1	320	34.2	4.98	595	1374	15	22
48	High	T5JI50	D-alanyl-D-alanine carboxypeptidase OS=Lactobacillus plantarum EGD-AQ4 OX=1382301 GN=N692_03945 PE=3 SV=1	High	High	Lactobacillus Plantarum	33	10	2	161	1	444	46.9	9.98	113	830	7	10	metabolic process		catalytic activity	Pf00144, Pf00768, Pf07943, Pf13354		N692_03945
49	High	A0A2S3U4G9	DNA-binding protein HU-1 OS=Lactobacillus plantarum subsp. plantarum OX=337330 GN=S101258_02342 PE=4 SV=1	High	High	Lactobacillus Plantarum	82	12	12	159	1	91	9.6	9.76	1199	450	12	7
50	High	A0A0G9F7M6	GTP-binding protein TypA OS=Lactobacillus plantarum OX=1590 GN=A8704_02870 PE=4 SV=1	High	High	Lactobacillus Plantarum	64	26	26	157	1	618	69.1	5.34	935	600	26	19	regulation of biological process;response to stimulus		catalytic activity;nucleotide binding	Pf00009, Pf00350, Pf00679, Pf01926, Pf03144, Pf08477, Pf14492		WH27_00450; WU67_10020; AB662_13910; AOZ08_04800; IV39_GL003208; ASU25_07225
51	High	A0A1W6NQU7	6-phosphogluconate dehydrogenase, decarboxylating OS=Lactobacillus plantarum OX=1590 GN=BIZ32_06135 PE=3 SV=1	High	High	Lactobacillus Plantarum	73	25	4	156	1	478	52.9	5.2	1114	996	24	20	metabolic process		catalytic activity	Pf00393, Pf03446
52	High	Q88XX4	50S ribosomal protein L5 OS=Lactobacillus plantarum (strain ATCC BAA-793 / NCIMB 8826 / WCFS1) OX=220668 GN=rplE PE=3 SV=1	High	High	Lactobacillus Plantarum	77	13	13	156	1	180	20.2	8.31	934	727	13	11	metabolic process	ribosome	RNA binding;structural molecule activity	Pf00281, Pf00673	1063508	lp_1047	rplE		Ribosome
53	High	A0A0R1V245	2,5-diketo-D-gluconate reductase OS=Lactobacillus plantarum subsp. argentoratensis DSM 16365 OX=1423831 GN=FD10_GL003020 PE=4 SV=1	High	High	Lactobacillus Plantarum	74	19	19	150	1	301	33.4	5.54	632	1082	18	18	metabolic process		catalytic activity	Pf00248		FD10_GL003020
54	High	Q88YW9	50S ribosomal protein L1 OS=Lactobacillus plantarum (strain ATCC BAA-793 / NCIMB 8826 / WCFS1) OX=220668 GN=rplA PE=3 SV=1	High	High	Lactobacillus Plantarum	66	14	14	149	1	229	24.8	8.19	1893	338	14	11	metabolic process;regulation of biological process	ribosome	RNA binding;structural molecule activity	Pf00687	1061634	lp_0620	rplA		Ribosome
55	High	A0A1E3KV37	Elongation factor Ts OS=Lactobacillus plantarum OX=1590 GN=tsf PE=3 SV=1	High	High	Lactobacillus Plantarum	76	22	14	148	1	292	31.6	5.01	1398	822	22	17	metabolic process	cytoplasm	protein binding;RNA binding	Pf00627, Pf00889
56	High	A0A0G9FJ83	Oligopeptide ABC superfamily ATP binding cassette transporter, binding protein OS=Lactobacillus plantarum OX=1590 GN=BIZ32_05050 PE=4 SV=1	High	High	Lactobacillus Plantarum	55	28	27	143	1	547	60.3	9.64	391	1281	20	28	transport			Pf00496		WU67_01515; AB662_01875; Nizo2877_2279; AOZ08_13225; LP80_2606; IV39_GL002562; ASU25_09155			Quorum sensing; ABC transporters; beta-Lactam resistance
57	High	A0A166AI59	Beta-lactamase class C and other penicillinbinding protein OS=Lactobacillus plantarum OX=1590 GN=CUR48_04835 PE=4 SV=1	Not Found	High	Lactobacillus Plantarum	67	22	1	139	1	391	43.3	9.76	210	1066	13	22	metabolic process		catalytic activity	Pf00144
58	High	A0A151G896	Peptidase S12 OS=Lactobacillus plantarum OX=1590 GN=AYO51_00790 PE=4 SV=1	Not Found	High	Lactobacillus Plantarum	66	22	1	137	1	397	44	9.83	210	1048	13	22		membrane		Pf00144		WH27_00970
59	High	Q88XW9	30S ribosomal protein S5 OS=Lactobacillus plantarum (strain ATCC BAA-793 / NCIMB 8826 / WCFS1) OX=220668 GN=rpsE PE=3 SV=1	High	High	Lactobacillus Plantarum	87	18	18	132	1	166	17.3	9.64	1117	909	18	17	metabolic process	ribosome	RNA binding;structural molecule activity	Pf00333, Pf03719	1063488	lp_1053	rpsE		Ribosome
60	High	T5JW07	Peptide ABC transporter substrate-binding protein OS=Lactobacillus plantarum EGD-AQ4 OX=1382301 GN=N692_14010 PE=4 SV=1	Not Found	High	Lactobacillus Plantarum	36	17	1	132	1	550	61.2	9.73	307	1204	13	17	transport			Pf00496		N692_14010
61	High	A0A2S3U704	H(+)-transporting two-sector ATPase OS=Lactobacillus plantarum subsp. plantarum OX=337330 GN=atpA PE=4 SV=1	High	High	Lactobacillus Plantarum	52	22	22	130	1	506	54.6	5.1	706	629	22	19
62	High	A0A162G7K2	Glutamate--tRNA ligase OS=Lactobacillus plantarum OX=1590 GN=gltX PE=3 SV=1	High	High	Lactobacillus Plantarum	57	26	26	127	1	496	56.9	6.83	851	537	25	22	metabolic process	cytoplasm	catalytic activity;metal ion binding;nucleotide binding;RNA binding	Pf00749
63	High	Q88Z28	Lysine--tRNA ligase OS=Lactobacillus plantarum (strain ATCC BAA-793 / NCIMB 8826 / WCFS1) OX=220668 GN=lysS PE=3 SV=1	High	High	Lactobacillus Plantarum	51	25	25	127	1	499	57.6	5.19	1316	777	25	21	metabolic process	cytoplasm	catalytic activity;metal ion binding;nucleotide binding	Pf00152, Pf00587, Pf01336	1061906	lp_0550	lysS		Aminoacyl-tRNA biosynthesis
64	High	A0A2S3U4B1	18 kDa heat shock protein OS=Lactobacillus plantarum subsp. plantarum OX=337330 GN=S101258_02136 PE=4 SV=1	High	High	Lactobacillus Plantarum	85	15	14	127	1	147	16.6	5.25	867	689	15	13
65	High	F9UMJ6	ATP-dependent Clp protease, ATP-binding subunit ClpC OS=Lactobacillus plantarum (strain ATCC BAA-793 / NCIMB 8826 / WCFS1) OX=220668 GN=clpC PE=3 SV=1	High	High	Lactobacillus Plantarum	54	38	37	126	1	837	92.6	5.62	1224	633	37	27	metabolic process		catalytic activity;nucleotide binding;protein binding	Pf00004, Pf02151, Pf02861, Pf07724, Pf07728, Pf10431, Pf13191, Pf13401	1063011	lp_1019	clpC
66	High	Q88T35	2,3-bisphosphoglycerate-dependent phosphoglycerate mutase 2 OS=Lactobacillus plantarum (strain ATCC BAA-793 / NCIMB 8826 / WCFS1) OX=220668 GN=gpmA2 PE=3 SV=1	High	High	Lactobacillus Plantarum	73	12	1	126	1	230	26.1	5.07	607	287	12	9	metabolic process		catalytic activity	Pf00300	1063992	lp_3170	pmg9		Biosynthesis of secondary metabolites; Glycolysis / Gluconeogenesis; Microbial metabolism in diverse environments; Methane metabolism; Carbon metabolism; Biosynthesis of antibiotics; Glycine, serine and threonine metabolism; Metabolic pathways; Biosynthesis of amino acids
67	High	A0A0G9FBS7	Carboxypeptidase OS=Lactobacillus plantarum OX=1590 GN=mrcA PE=4 SV=1	High	High	Lactobacillus Plantarum	49	33	8	124	1	767	83	9.39	180	1442	12	33	metabolic process	membrane	catalytic activity	Pf00905, Pf00912		WH27_02005; WU67_02695; AB662_05345; Nizo2877_2674; AOZ08_03210; LP80_2151; IV39_GL003035; ASU25_04400			Peptidoglycan biosynthesis; Metabolic pathways; beta-Lactam resistance
68	High	A0A165N743	Proline--tRNA ligase OS=Lactobacillus plantarum OX=1590 GN=proS PE=3 SV=1	High	High	Lactobacillus Plantarum	62	25	25	124	1	569	63.5	5.31	528	380	23	22	metabolic process;regulation of biological process	cytoplasm	catalytic activity;nucleotide binding	Pf00587, Pf03129, Pf04073
69	High	U2W2V0	6-phosphogluconate dehydrogenase, decarboxylating OS=Lactobacillus plantarum AY01 OX=1358413 GN=N644_1989 PE=3 SV=1	High	High	Lactobacillus Plantarum	65	22	1	124	1	478	53	5.24	991	823	21	17	metabolic process		catalytic activity	Pf00393, Pf03446		N644_1989
70	High	A0A0R2GF12	LytR family transcriptional regulator OS=Lactobacillus plantarum OX=1590 GN=AVR82_00810 PE=4 SV=1	High	High	Lactobacillus Plantarum	56	19	1	123	1	403	44.3	9.77	171	1473	10	19		membrane		Pf03816		IV39_GL000690; ASU25_04130
71	High	D7VFW7	Lipoprotein OS=Lactobacillus plantarum subsp. plantarum ATCC 14917 = JCM 1149 = CGMCC 1.2437 OX=525338 GN=HMPREF0531_13040 PE=3 SV=1	High	High	Lactobacillus Plantarum	62	17	17	122	1	289	31.4	9.91	216	995	10	17				Pf03180, Pf13531		HMPREF0531_13040
72	High	T5JD46	30S ribosomal protein S4 OS=Lactobacillus plantarum EGD-AQ4 OX=1382301 GN=rpsD PE=3 SV=1	High	High	Lactobacillus Plantarum	62	14	14	121	1	202	23	9.98	982	630	14	12	metabolic process	ribosome	RNA binding;structural molecule activity	Pf00163, Pf01479		N692_09140
73	High	D7VC59	ATPase family associated with various cellular activities (AAA) OS=Lactobacillus plantarum subsp. plantarum ATCC 14917 = JCM 1149 = CGMCC 1.2437 OX=525338 GN=clpC2 PE=4 SV=1	High	High	Lactobacillus Plantarum	51	31	31	120	1	757	83.8	5.45	1004	553	31	22	metabolic process;response to stimulus		catalytic activity;nucleotide binding;protein binding	Pf00004, Pf02151, Pf05496, Pf05621, Pf05729, Pf06414, Pf07724, Pf07728, Pf10431, Pf13173, Pf13177, Pf13191, Pf13207, Pf13401		HMPREF0531_11732
74	High	A0A0G9FCV9	Acid shock protein OS=Lactobacillus plantarum OX=1590 GN=A0U96_12430 PE=3 SV=1	High	High	Lactobacillus Plantarum	78	10	9	120	1	140	16	4.7	547	382	10	9				Pf00011		LpDm1_1524; WH27_08610; WP50_11215; WU67_00220; AB662_10065; ADS73_14490; Nizo2877_0411; AOZ08_01705; LP80_2821; SF2A35B_1137
75	High	A0A0L7Y092	Chaperone protein ClpB OS=Lactobacillus plantarum OX=1590 GN=clpB PE=3 SV=1	High	High	Lactobacillus Plantarum	56	38	37	118	1	867	96.5	5.35	909	368	37	25	metabolic process;regulation of biological process;response to stimulus	cytoplasm	catalytic activity;nucleotide binding;protein binding	Pf00004, Pf00158, Pf02861, Pf04582, Pf07724, Pf07728, Pf10431, Pf12128, Pf12846, Pf13191, Pf13207, Pf13401		WH27_01420; AB662_14840; IV39_GL001736
76	High	A0A1A0DGN5	Aminopeptidase OS=Lactobacillus plantarum OX=1590 GN=CUR48_02880 PE=3 SV=1	High	High	Lactobacillus Plantarum	36	28	2	118	1	844	93.9	4.87	354	941	22	26	metabolic process		catalytic activity;metal ion binding	Pf01433, Pf11838, Pf13485
77	High	A0A0G9GPM3	50S ribosomal protein L3 OS=Lactobacillus plantarum OX=1590 GN=rplC PE=3 SV=1	High	High	Lactobacillus Plantarum	70	13	13	118	1	213	23.2	9.92	797	312	13	11	metabolic process	ribosome	RNA binding;structural molecule activity	Pf00297		WP50_17875
78	High	A0A110A0F7	Heat shock protein 70 (Fragment) OS=Lactobacillus plantarum OX=1590 GN=dnaK PE=3 SV=1	High	Not Found	Lactobacillus Plantarum	86	12	1	118	1	212	22.5	5.02	923	732	12	11			nucleotide binding	Pf00012
79	High	Q88XW2	30S ribosomal protein S13 OS=Lactobacillus plantarum (strain ATCC BAA-793 / NCIMB 8826 / WCFS1) OX=220668 GN=rpsM PE=3 SV=1	High	High	Lactobacillus Plantarum	52	9	2	118	1	121	13.6	10.39	1203	1013	8	7	metabolic process	ribosome	RNA binding;structural molecule activity	Pf00416	1063467	lp_1060	rpsM		Ribosome
80	High	T5JRF5	Phosphocarrier protein HPr OS=Lactobacillus plantarum EGD-AQ4 OX=1382301 GN=N692_15270 PE=4 SV=1	High	High	Lactobacillus Plantarum	56	3	3	116	1	88	9.4	4.96	1038	520	3	2	metabolic process;transport	cytoplasm	catalytic activity	Pf00381		N692_15270
81	High	A0A151G9Y8	Valine--tRNA ligase OS=Lactobacillus plantarum OX=1590 GN=valS PE=3 SV=1	High	High	Lactobacillus Plantarum	54	45	45	114	1	889	101.6	5.4	1083	394	44	21	metabolic process;regulation of biological process	cytoplasm	catalytic activity;nucleotide binding	Pf00133, Pf01406, Pf08264, Pf09334, Pf10458, Pf13603		WH27_11045; AB662_13230			Aminoacyl-tRNA biosynthesis
82	High	Q88Z76	CTP synthase OS=Lactobacillus plantarum (strain ATCC BAA-793 / NCIMB 8826 / WCFS1) OX=220668 GN=pyrG PE=3 SV=1	High	High	Lactobacillus Plantarum	60	24	24	114	1	537	59.7	5.69	803	366	23	20	metabolic process		catalytic activity;metal ion binding;nucleotide binding	Pf00117, Pf06418, Pf07685, Pf07722	1061431	lp_0481	pyrG		Metabolic pathways; Pyrimidine metabolism
83	High	D7VAH0	Aminopeptidase OS=Lactobacillus plantarum subsp. plantarum ATCC 14917 = JCM 1149 = CGMCC 1.2437 OX=525338 GN=pepN PE=3 SV=1	High	High	Lactobacillus Plantarum	36	27	1	114	1	855	95.2	4.87	366	865	22	25	metabolic process		catalytic activity;metal ion binding	Pf01433, Pf11838, Pf13485		HMPREF0531_11143
84	High	A0A1W6NQP4	Glutamine synthetase OS=Lactobacillus plantarum OX=1590 GN=BIZ32_06300 PE=3 SV=1	High	High	Lactobacillus Plantarum	63	22	22	114	1	448	50.9	5.48	756	492	21	18	metabolic process	cytoplasm	catalytic activity;nucleotide binding	Pf00120, Pf03951
85	High	A0A162EYT8	Cell envelope-associated transcriptionalattenuator LytR-CpsA-Psr subfamily F2 OS=Lactobacillus plantarum OX=1590 GN=Lp19_2072 PE=4 SV=1	High	High	Lactobacillus Plantarum	53	18	1	113	1	397	43.6	9.82	151	1376	10	18		membrane		Pf03816
86	High	Q88XY0	30S ribosomal protein S3 OS=Lactobacillus plantarum (strain ATCC BAA-793 / NCIMB 8826 / WCFS1) OX=220668 GN=rpsC PE=3 SV=1	High	High	Lactobacillus Plantarum	60	14	14	112	1	217	24.2	9.95	915	725	14	14	metabolic process	ribosome	RNA binding;structural molecule activity	Pf00189, Pf07650	1063523	lp_1040	rpsC		Ribosome
87	High	A0A0G9GP99	30S ribosomal protein S13 (Fragment) OS=Lactobacillus plantarum OX=1590 GN=WP50_20550 PE=3 SV=1	Not Found	High	Lactobacillus Plantarum	80	8	1	111	1	82	9.3	9.17	1068	895	6	6	metabolic process	ribosome	RNA binding;structural molecule activity	Pf00416		WP50_20550
88	High	P77883	Aspartate carbamoyltransferase OS=Lactobacillus plantarum (strain ATCC BAA-793 / NCIMB 8826 / WCFS1) OX=220668 GN=pyrB PE=3 SV=1	High	High	Lactobacillus Plantarum	57	13	13	110	1	311	34.7	6.54	942	360	13	9	metabolic process		catalytic activity	Pf00185, Pf02729	1062971	lp_2703	pyrB		Pyrimidine metabolism; Metabolic pathways; Alanine, aspartate and glutamate metabolism
89	High	A0A1W6NTU1	2,3-bisphosphoglycerate-dependent phosphoglycerate mutase OS=Lactobacillus plantarum OX=1590 GN=gpmA PE=3 SV=1	High	Not Found	Lactobacillus Plantarum	73	12	1	110	1	230	26	5.06	599	287	12	8	metabolic process		catalytic activity	Pf00300
90	High	P71479	Bifunctional protein PyrR 1 OS=Lactobacillus plantarum (strain ATCC BAA-793 / NCIMB 8826 / WCFS1) OX=220668 GN=pyrR1 PE=3 SV=1	High	High	Lactobacillus Plantarum	86	12	11	109	1	180	19.8	6	1296	805	12	10	metabolic process;regulation of biological process		catalytic activity;RNA binding	Pf00156, Pf14681, Pf15609	1062970	lp_2704	pyrR1		Metabolic pathways; Pyrimidine metabolism
91	High	A0A0M0CH86	UDP-glucose 4-epimerase OS=Lactobacillus plantarum OX=1590 GN=galE PE=3 SV=1	High	High	Lactobacillus Plantarum	64	17	17	107	1	334	36.4	5.53	700	552	16	15	metabolic process		catalytic activity	Pf00106, Pf01073, Pf01370, Pf02719, Pf04321, Pf07993, Pf13460, Pf13950		WH27_10045; ADS73_06645; IV39_GL001880; ASU25_03545; SF2A35B_2817
92	High	A0A165RNC8	Blue copper oxidase CueO OS=Lactobacillus plantarum OX=1590 GN=Lp19_1690 PE=4 SV=1	High	High	Lactobacillus Plantarum	49	20	19	107	1	504	57.2	5.15	336	513	19	19	metabolic process		catalytic activity;metal ion binding	Pf07731, Pf07732
93	High	A0A151G8Y6	Fructose permease IID component OS=Lactobacillus plantarum OX=1590 GN=AVR82_00860 PE=4 SV=1	High	High	Lactobacillus Plantarum	44	13	4	106	1	310	34.3	9.39	424	921	11	13	transport	membrane		Pf03613		LpDm1_0867; WU67_13005; Nizo2877_1206; AOZ08_10675; LP80_2496; ASU25_14840
94	High	D7VDW7	ATP-dependent zinc metalloprotease FtsH OS=Lactobacillus plantarum subsp. plantarum ATCC 14917 = JCM 1149 = CGMCC 1.2437 OX=525338 GN=ftsH PE=3 SV=1	High	High	Lactobacillus Plantarum	46	26	26	105	1	750	81.3	5.92	722	523	24	22	metabolic process;regulation of biological process;response to stimulus	membrane	catalytic activity;metal ion binding;nucleotide binding;protein binding	Pf00004, Pf00158, Pf01078, Pf01434, Pf05496, Pf06068, Pf06480, Pf07724, Pf07726, Pf07728, Pf13191, Pf13207, Pf13401		HMPREF0531_12340
95	High	F0V4E8	Putative linoleate isomerase OS=Lactobacillus plantarum OX=1590 PE=4 SV=1	High	High	Lactobacillus Plantarum	40	19	19	105	1	569	64.7	5.59	560	498	17	17	metabolic process		catalytic activity;nucleotide binding	Pf06100
96	High	A0A199QKV7	Aspartyl/glutamyl-tRNA(Asn/Gln) amidotransferase subunit B OS=Lactobacillus plantarum OX=1590 GN=gatB PE=3 SV=1	High	High	Lactobacillus Plantarum	64	25	25	104	1	474	53.1	5.33	663	574	24	20	metabolic process		catalytic activity;nucleotide binding	Pf02637, Pf02934
97	High	A0A2K7QVH0	GMP synthase [glutamine-hydrolyzing] OS=Lactobacillus plantarum OX=1590 GN=guaA PE=3 SV=1	High	High	Lactobacillus Plantarum	54	23	23	104	1	521	57.8	5.16	816	691	23	19
98	High	A0A0G9GXU3	Uracil phosphoribosyltransferase OS=Lactobacillus plantarum OX=1590 GN=upp PE=3 SV=1	High	High	Lactobacillus Plantarum	68	13	13	104	1	209	23	7.49	776	422	13	13	metabolic process		catalytic activity;metal ion binding;nucleotide binding	Pf00156, Pf14681		WP50_11175
99	High	A0A199QH46	Carboxypeptidase OS=Lactobacillus plantarum OX=1590 GN=A0U96_04320 PE=4 SV=1	Not Found	High	Lactobacillus Plantarum	41	26	1	102	1	767	83.2	9.39	86	1235	7	26	metabolic process	membrane	catalytic activity	Pf00905, Pf00912
100	High	A0A165WZW3	Galactokinase OS=Lactobacillus plantarum OX=1590 GN=galK PE=3 SV=1	High	High	Lactobacillus Plantarum	52	21	21	101	1	387	42.6	5.01	540	540	20	17	metabolic process	cytoplasm	catalytic activity;metal ion binding;nucleotide binding	Pf00288, Pf08544, Pf10509		ADS73_06650; SF2A35B_2818
101	High	Q88WJ1	50S ribosomal protein L19 OS=Lactobacillus plantarum (strain ATCC BAA-793 / NCIMB 8826 / WCFS1) OX=220668 GN=rplS PE=3 SV=1	High	High	Lactobacillus Plantarum	50	7	7	98	1	118	13.6	11.43	1196	651	6	6	metabolic process	ribosome	structural molecule activity	Pf01245	1062155	lp_1640	rplS		Ribosome
102	High	Q88X05	Foldase protein PrsA 1 OS=Lactobacillus plantarum (strain ATCC BAA-793 / NCIMB 8826 / WCFS1) OX=220668 GN=prsA1 PE=3 SV=1	High	High	Lactobacillus Plantarum	47	16	4	97	1	298	32.6	9.77	308	1018	10	16	metabolic process	membrane	catalytic activity	Pf00639, Pf09312, Pf13145, Pf13616, Pf13624	1062391	lp_1452	prtM1
103	High	A0A2I0YTY5	Manganese-dependent inorganic pyrophosphatase OS=Lactobacillus plantarum OX=1590 GN=A8704_04450 PE=4 SV=1	High	High	Lactobacillus Plantarum	71	16	3	97	1	309	33.6	4.67	517	251	16	12
104	High	A0A165NAI8	Arginine--tRNA ligase OS=Lactobacillus plantarum OX=1590 GN=argS PE=3 SV=1	High	High	Lactobacillus Plantarum	57	27	7	95	1	562	62.9	5.49	522	396	24	24	metabolic process	cytoplasm	catalytic activity;nucleotide binding	Pf00750, Pf03485, Pf05746
105	High	A0A0G9GNN1	Peptidase Do OS=Lactobacillus plantarum OX=1590 GN=degP PE=4 SV=1	High	High	Lactobacillus Plantarum	47	17	17	95	1	420	43.1	9.55	447	1244	13	17	metabolic process		catalytic activity;protein binding	Pf00089, Pf00595, Pf13180, Pf13365		LpDm1_3059; WH27_08980; WP50_25430; WU67_02230; Nizo2877_0340; AOZ08_01365; LP80_2133; IV39_GL000170; ASU25_02260			Cationic antimicrobial peptide (CAMP) resistance; Two-component system
106	High	Q88XY5	50S ribosomal protein L4 OS=Lactobacillus plantarum (strain ATCC BAA-793 / NCIMB 8826 / WCFS1) OX=220668 GN=rplD PE=3 SV=1	High	High	Lactobacillus Plantarum	57	11	11	94	1	207	22.6	10.11	996	354	11	10	metabolic process	ribosome	RNA binding;structural molecule activity	Pf00573	1062816	lp_1034	rplD		Ribosome
107	High	A0A0R2G4J2	Asparagine synthase OS=Lactobacillus plantarum OX=1590 GN=asnB PE=4 SV=1	High	High	Lactobacillus Plantarum	46	23	23	93	1	633	73.1	6.04	603	278	22	21	metabolic process		catalytic activity;nucleotide binding	Pf00310, Pf00733, Pf06508, Pf12481, Pf13522, Pf13537		WH27_05205; Nizo2877_1512; AOZ08_12475; LP80_205; IV39_GL000984; ASU25_06230			Biosynthesis of secondary metabolites; Metabolic pathways; Alanine, aspartate and glutamate metabolism
108	High	Q88XA9	Leucine--tRNA ligase OS=Lactobacillus plantarum (strain ATCC BAA-793 / NCIMB 8826 / WCFS1) OX=220668 GN=leuS PE=3 SV=1	High	High	Lactobacillus Plantarum	47	28	28	93	1	808	92.6	5.55	453	315	25	20	metabolic process;regulation of biological process	cytoplasm	catalytic activity;nucleotide binding	Pf00133, Pf00750, Pf01921, Pf08264, Pf09334, Pf13603	1062737	lp_1316	leuS		Aminoacyl-tRNA biosynthesis
109	High	A0A2S3U9C2	Transcriptional regulator LytR OS=Lactobacillus plantarum subsp. plantarum OX=337330 GN=S101258_00369 PE=4 SV=1	High	High	Lactobacillus Plantarum	59	19	6	92	1	345	37.7	9.89	103	1097	6	19
110	High	D7VFX1	D-alanine--D-alanine ligase OS=Lactobacillus plantarum subsp. plantarum ATCC 14917 = JCM 1149 = CGMCC 1.2437 OX=525338 GN=ddl PE=3 SV=1	High	High	Lactobacillus Plantarum	71	19	4	91	1	374	41.8	5.06	531	506	16	17	cell organization and biogenesis;metabolic process;regulation of biological process	cytoplasm	catalytic activity;metal ion binding;nucleotide binding	Pf01820, Pf02655, Pf02786, Pf07478, Pf08443, Pf13535		HMPREF0531_13044; FC76_GL000605
111	High	A0A0G9FEM1	Glycine--tRNA ligase beta subunit OS=Lactobacillus plantarum OX=1590 GN=glyS PE=3 SV=1	High	High	Lactobacillus Plantarum	57	30	30	90	1	694	78.4	5.76	628	325	30	19	metabolic process	cytoplasm	catalytic activity;nucleotide binding	Pf02092		WU67_09340; IV39_GL001682; ASU25_05255
112	High	A0A0G9FHJ5	Cell division protein FtsI (Peptidoglycansynthetase) OS=Lactobacillus plantarum OX=1590 GN=A8704_05575 PE=4 SV=1	High	High	Lactobacillus Plantarum	54	27	27	90	1	678	72.6	9.42	253	951	19	25	cell division	membrane		Pf00905, Pf03717		LpDm1_2933; WH27_02760; WU67_03475; AB662_11640; ADS73_09690; Nizo2877_2510; AOZ08_08200
113	High	Q88Z84	Ribose-phosphate pyrophosphokinase 1 OS=Lactobacillus plantarum (strain ATCC BAA-793 / NCIMB 8826 / WCFS1) OX=220668 GN=prs1 PE=3 SV=1	High	High	Lactobacillus Plantarum	41	16	15	89	1	326	35.9	7.65	796	543	15	14	metabolic process	cytoplasm	catalytic activity;metal ion binding;nucleotide binding	Pf00156, Pf13793, Pf14572	1061409	lp_0471	prs1		Microbial metabolism in diverse environments; Biosynthesis of secondary metabolites; Carbon metabolism; Purine metabolism; Biosynthesis of amino acids; Biosynthesis of antibiotics; Pentose phosphate pathway; Metabolic pathways
114	High	T5JIR5	PTS mannose transporter subunit IID OS=Lactobacillus plantarum EGD-AQ4 OX=1382301 GN=N692_12925 PE=4 SV=1	High	Not Found	Lactobacillus Plantarum	37	10	1	89	1	310	34.2	9.39	333	789	9	9	transport	membrane		Pf03613		N692_12925
115	High	A0A162G6I9	Translation initiation factor IF-2 OS=Lactobacillus plantarum OX=1590 GN=infB PE=3 SV=1	High	High	Lactobacillus Plantarum	48	29	29	88	1	864	94.2	9.03	788	483	27	17	metabolic process	cytoplasm	catalytic activity;nucleotide binding;RNA binding	Pf00009, Pf03144, Pf04760, Pf11987
116	High	A0A162FLH4	Phosphoglucosamine mutase OS=Lactobacillus plantarum OX=1590 GN=glmM PE=3 SV=1	High	High	Lactobacillus Plantarum	46	19	19	88	1	451	48.3	4.92	757	492	19	18	metabolic process		catalytic activity;metal ion binding	Pf00408, Pf02878, Pf02879, Pf02880		LpDm1_0781; WH27_05860; AB662_02465; ASU25_00625; SF2A35B_0821			Amino sugar and nucleotide sugar metabolism; Metabolic pathways; Biosynthesis of antibiotics
117	High	A0A1E3KXU2	Galactose-1-phosphate uridylyltransferase OS=Lactobacillus plantarum OX=1590 GN=galT PE=3 SV=1	High	High	Lactobacillus Plantarum	56	19	19	88	1	487	54.3	5.86	571	362	19	17	metabolic process	cytoplasm	catalytic activity	Pf01087, Pf02744
118	High	A0A199QFA4	Methionine--tRNA ligase OS=Lactobacillus plantarum OX=1590 GN=metG PE=3 SV=1	High	High	Lactobacillus Plantarum	46	25	25	86	1	683	76.7	5.4	580	329	24	20	metabolic process	cytoplasm	catalytic activity;nucleotide binding;RNA binding	Pf00133, Pf01406, Pf01588, Pf01921, Pf08264, Pf09334
119	High	T5JMZ3	D-alanine--D-alanine ligase OS=Lactobacillus plantarum EGD-AQ4 OX=1382301 GN=ddl PE=3 SV=1	High	High	Lactobacillus Plantarum	58	16	1	86	1	370	41.3	4.88	576	573	13	16	cell organization and biogenesis;metabolic process;regulation of biological process	cytoplasm	catalytic activity;metal ion binding;nucleotide binding	Pf01820, Pf02655, Pf02786, Pf07478, Pf08443, Pf13535		N692_09215
120	High	Q88XW7	50S ribosomal protein L15 OS=Lactobacillus plantarum (strain ATCC BAA-793 / NCIMB 8826 / WCFS1) OX=220668 GN=rplO PE=3 SV=1	High	High	Lactobacillus Plantarum	50	8	8	86	1	143	15.3	10.64	766	297	8	8	metabolic process	ribosome	RNA binding;structural molecule activity	Pf00828	1063485	lp_1055	rplO		Ribosome
121	High	A0A0G9F7K7	Alanine--tRNA ligase OS=Lactobacillus plantarum OX=1590 GN=aarS PE=3 SV=1	High	High	Lactobacillus Plantarum	48	34	34	85	1	880	97.1	5.31	714	364	33	21	metabolic process	cytoplasm	catalytic activity;metal ion binding;nucleotide binding;RNA binding	Pf01411, Pf07973		LpDm1_2317; WU67_11370; Nizo2877_1823; AOZ08_13370; LP80_755; IV39_GL002033; ASU25_08835
122	High	A0A2S3U3Y2	Protein DltD OS=Lactobacillus plantarum subsp. plantarum OX=337330 GN=S101258_02506 PE=4 SV=1	High	High	Lactobacillus Plantarum	59	19	8	85	1	425	48.6	9.76	177	418	12	19
123	High	A0A199QJE0	30S ribosomal protein S7 OS=Lactobacillus plantarum OX=1590 GN=rpsG PE=3 SV=1	High	High	Lactobacillus Plantarum	71	13	13	85	1	156	17.8	9.77	658	272	13	10	metabolic process	ribosome	RNA binding;structural molecule activity	Pf00177
124	High	A0A162G7L8	Protein translocase subunit SecA OS=Lactobacillus plantarum OX=1590 GN=secA PE=3 SV=1	High	High	Lactobacillus Plantarum	44	27	6	84	1	787	89.5	5.36	335	380	24	22	transport	cytoplasm;membrane	catalytic activity;nucleotide binding	Pf00270, Pf00271, Pf01043, Pf07516, Pf07517
125	High	A0A165XPK0	Phosphate acetyltransferase OS=Lactobacillus plantarum OX=1590 GN=Nizo1839_1337 PE=4 SV=1	High	High	Lactobacillus Plantarum	55	12	12	83	1	325	34.4	5.17	766	429	12	12	metabolic process		catalytic activity	Pf01515		ADS73_12680; SF2A35B_0809
126	High	A0A165MU50	Uncharacterized protein OS=Lactobacillus plantarum OX=1590 GN=Nizo2802_2568 PE=4 SV=1	High	High	Lactobacillus Plantarum	40	16	16	83	1	424	47.8	9.32	66	414	7	16	metabolic process	membrane	catalytic activity	Pf01522
127	High	A0A165VZG5	Manganese-dependent inorganic pyrophosphatase OS=Lactobacillus plantarum OX=1590 GN=Nizo1839_2339 PE=4 SV=1	High	Not Found	Lactobacillus Plantarum	65	14	1	83	1	309	33.6	4.63	449	226	14	10		cytoplasm	catalytic activity;metal ion binding	Pf01368, Pf02833		ADS73_10590; SF2A35B_2709
128	High	A0A1W6NPA5	Dipeptidase OS=Lactobacillus plantarum OX=1590 GN=BIZ32_03895 PE=3 SV=1	High	High	Lactobacillus Plantarum	46	20	20	82	1	468	52.3	4.87	427	665	17	19	metabolic process		catalytic activity	Pf03577
129	High	A0A0G9F7S8	FAD-dependent oxidoreductase OS=Lactobacillus plantarum OX=1590 GN=AVR82_07880 PE=4 SV=1	High	High	Lactobacillus Plantarum	60	18	4	80	1	451	48.2	5.68	388	442	18	14	cellular homeostasis;metabolic process;regulation of biological process		antioxidant activity;catalytic activity;nucleotide binding	Pf00070, Pf02737, Pf02852, Pf03721, Pf07992, Pf13738		WH27_11920; WU67_10300; LP80_2680; IV39_GL000319; ASU25_14270
130	High	Q88XY1	50S ribosomal protein L22 OS=Lactobacillus plantarum (strain ATCC BAA-793 / NCIMB 8826 / WCFS1) OX=220668 GN=rplV PE=3 SV=2	High	High	Lactobacillus Plantarum	61	7	7	80	1	115	12.5	10.46	418	288	7	5	metabolic process	ribosome	RNA binding;structural molecule activity	Pf00237	1061107	lp_1039	rplV		Ribosome
131	High	A0A165QJ61	Neutral endopeptidase O OS=Lactobacillus plantarum OX=1590 GN=Nizo2891_0736 PE=4 SV=1	High	High	Lactobacillus Plantarum	42	21	4	79	1	638	71.9	5.12	507	618	20	17	metabolic process		catalytic activity	Pf01431, Pf05649
132	High	A0A0R1V5H5	GMP reductase OS=Lactobacillus plantarum subsp. argentoratensis DSM 16365 OX=1423831 GN=FD10_GL001087 PE=4 SV=1	High	High	Lactobacillus Plantarum	63	16	2	78	1	383	39.9	5.8	579	365	15	12	metabolic process		catalytic activity	Pf00478, Pf00977, Pf01070, Pf03060		FD10_GL001087
133	High	A0A0R1UYN9	Glucose-6-phosphate 1-dehydrogenase OS=Lactobacillus plantarum subsp. argentoratensis DSM 16365 OX=1423831 GN=zwf PE=3 SV=1	High	High	Lactobacillus Plantarum	47	20	20	77	1	497	57.1	5.5	520	288	20	14	metabolic process		catalytic activity;nucleotide binding	Pf00479, Pf02781		FD10_GL002868
134	High	A0A165MHE9	FAD:protein FMN transferase OS=Lactobacillus plantarum OX=1590 GN=Nizo2802_3079 PE=3 SV=1	High	High	Lactobacillus Plantarum	46	18	5	77	1	397	43.4	9.79	144	768	9	18	metabolic process	membrane	catalytic activity;metal ion binding	Pf02424
135	High	A0A0G9GTL3	UTP--glucose-1-phosphate uridylyltransferase OS=Lactobacillus plantarum OX=1590 GN=galU PE=3 SV=1	High	High	Lactobacillus Plantarum	65	17	17	77	1	306	34.2	6.47	414	246	16	12	metabolic process		catalytic activity	Pf00483, Pf12804		LpDm1_1237; WH27_06165; WP50_23185; WU67_07155; AB662_06695; ADS73_12900; Nizo2877_1310; AOZ08_06305; LP80_2719; IV39_GL000778; ASU25_00320; SF2A35B_2110			Galactose metabolism; Pentose and glucuronate interconversions; Amino sugar and nucleotide sugar metabolism; Biosynthesis of antibiotics; Starch and sucrose metabolism; Metabolic pathways
136	High	A0A199QKN2	50S ribosomal protein L6 OS=Lactobacillus plantarum OX=1590 GN=rplF PE=3 SV=1	High	High	Lactobacillus Plantarum	48	7	7	77	1	178	19.3	9.55	562	269	7	7	metabolic process	ribosome	RNA binding;structural molecule activity	Pf00347
137	High	A0A165R7Z7	Isoleucine--tRNA ligase OS=Lactobacillus plantarum OX=1590 GN=ileS PE=3 SV=1	High	High	Lactobacillus Plantarum	42	28	28	76	1	932	106.3	5.14	390	250	26	19	metabolic process;regulation of biological process	cytoplasm	catalytic activity;metal ion binding;nucleotide binding;RNA binding	Pf00133, Pf01406, Pf01921, Pf06827, Pf08264, Pf09334		WH27_00295			Aminoacyl-tRNA biosynthesis
138	High	T5JWB8	Arginine--tRNA ligase OS=Lactobacillus plantarum EGD-AQ4 OX=1382301 GN=argS PE=3 SV=1	High	Not Found	Lactobacillus Plantarum	44	21	1	75	1	562	62.9	5.45	434	317	19	19	metabolic process	cytoplasm	catalytic activity;nucleotide binding	Pf00750, Pf03485, Pf05746		N692_00310
139	High	A0A0M5INP1	Amino acid ABC transporter substrate-binding protein OS=Lactobacillus plantarum OX=1590 GN=AVR82_05225 PE=3 SV=1	High	High	Lactobacillus Plantarum	51	16	12	75	1	267	28.9	9.96	181	713	11	16	transport		transporter activity	Pf00497, Pf12974		LpDm1_2474; IV39_GL001436; ASU25_10385
140	High	A0A2S3U8C0	Uncharacterized protein OS=Lactobacillus plantarum subsp. plantarum OX=337330 GN=S101258_00736 PE=4 SV=1	High	High	Lactobacillus Plantarum	88	5	5	73	1	72	8.2	4.56	610	179	5	4
141	High	A0A2S3U5H4	Asparaginyl-tRNA synthase (Glutamine-hydrolyzing) OS=Lactobacillus plantarum subsp. plantarum OX=337330 GN=S101258_01688 PE=4 SV=1	High	High	Lactobacillus Plantarum	48	19	19	72	1	487	52.1	5.21	395	216	17	16
142	High	A0A199QLG8	NAD(FAD)-dependent dehydrogenase OS=Lactobacillus plantarum OX=1590 GN=A0U96_02450 PE=4 SV=1	High	High	Lactobacillus Plantarum	51	15	1	72	1	451	48.2	5.68	342	381	15	13	cellular homeostasis;metabolic process;regulation of biological process		catalytic activity;nucleotide binding	Pf00070, Pf02737, Pf02852, Pf03721, Pf07992, Pf13738
143	High	Q88YX0	50S ribosomal protein L11 OS=Lactobacillus plantarum (strain ATCC BAA-793 / NCIMB 8826 / WCFS1) OX=220668 GN=rplK PE=3 SV=1	High	High	Lactobacillus Plantarum	50	7	7	70	1	141	14.8	9.23	711	451	7	6	metabolic process	ribosome	RNA binding;structural molecule activity	Pf00298, Pf03946	1061614	lp_0619	rplK		Ribosome
144	High	T5JW26	Protein translocase subunit SecA OS=Lactobacillus plantarum EGD-AQ4 OX=1382301 GN=secA PE=3 SV=1	High	Not Found	Lactobacillus Plantarum	34	22	1	69	1	787	89.7	5.27	298	301	20	17	transport	cytoplasm;membrane	nucleotide binding	Pf00270, Pf00271, Pf01043, Pf07516, Pf07517		N692_09945
145	High	A0A2S3U2T6	Citrate CoA-transferase OS=Lactobacillus plantarum subsp. plantarum OX=337330 GN=citF PE=4 SV=1	High	High	Lactobacillus Plantarum	51	20	20	68	1	512	54.9	5.63	362	204	17	16
146	High	A0A0G9FBV0	UDP-N-acetylmuramate--L-alanine ligase OS=Lactobacillus plantarum OX=1590 GN=murC PE=3 SV=1	High	High	Lactobacillus Plantarum	55	20	20	68	1	436	48.7	5.67	350	188	19	13	cell division;cell organization and biogenesis;metabolic process;regulation of biological process	cytoplasm	catalytic activity;nucleotide binding	Pf01225, Pf02875, Pf08245		LpDm1_1942; WH27_03230; WU67_03660; ADS73_00010; Nizo2877_2445; AOZ08_08505; IV39_GL000407; ASU25_07885			Peptidoglycan biosynthesis; Metabolic pathways; D-Glutamine and D-glutamate metabolism
147	High	Q88WA8	Asparagine--tRNA ligase 2 OS=Lactobacillus plantarum (strain ATCC BAA-793 / NCIMB 8826 / WCFS1) OX=220668 GN=asnS2 PE=3 SV=1	High	High	Lactobacillus Plantarum	46	16	16	68	1	432	49.8	5.11	406	282	15	15	metabolic process	cytoplasm	catalytic activity;nucleotide binding	Pf00152, Pf00587, Pf01336	1064108	lp_1740	asnS2		Aminoacyl-tRNA biosynthesis
148	High	D7V8Y5	ROK family protein OS=Lactobacillus plantarum subsp. plantarum ATCC 14917 = JCM 1149 = CGMCC 1.2437 OX=525338 GN=glk PE=4 SV=1	High	High	Lactobacillus Plantarum	33	9	9	68	1	326	34.4	5.19	402	628	9	8	metabolic process	cytoplasm	catalytic activity	Pf00480		HMPREF0531_10608
149	High	A0A0G9FHR4	Phenylalanine--tRNA ligase beta subunit OS=Lactobacillus plantarum OX=1590 GN=pheT PE=3 SV=1	High	High	Lactobacillus Plantarum	38	21	2	67	1	805	88	5.11	539	351	19	16	metabolic process	cytoplasm	catalytic activity;metal ion binding;nucleotide binding;RNA binding	Pf01588, Pf03147, Pf03483, Pf03484		LpDm1_0119; WU67_03925; ADS73_09730; IV39_GL000352; ASU25_08925
150	High	A0A2I0YUI3	Orotate phosphoribosyltransferase OS=Lactobacillus plantarum OX=1590 GN=pyrE PE=3 SV=1	High	High	Lactobacillus Plantarum	51	8	8	67	1	212	22.7	6.02	503	366	7	7
151	High	U2WKG8	Foldase protein PrsA OS=Lactobacillus plantarum AY01 OX=1358413 GN=prsA PE=3 SV=1	High	High	Lactobacillus Plantarum	36	13	1	67	1	298	32.6	9.67	218	906	8	13	metabolic process	membrane	catalytic activity	Pf00639, Pf09312, Pf13145, Pf13616, Pf13624		N644_2069
152	High	A0A0G9GNL6	Glycine/betaine ABC transporter ATP-binding protein OS=Lactobacillus plantarum OX=1590 GN=A8704_05415 PE=4 SV=1	High	High	Lactobacillus Plantarum	67	21	21	66	1	398	44.4	5.16	381	318	19	18	metabolic process;transport	membrane	catalytic activity;nucleotide binding	Pf00005, Pf00478, Pf00571, Pf13304, Pf13558		WH27_02595; WP50_22185; WU67_03310; AB662_11805; AOZ08_08035; ASU25_14495			ABC transporters
153	High	F9UNZ9	Phosphatase, dihydroxyacetone kinase family OS=Lactobacillus plantarum (strain ATCC BAA-793 / NCIMB 8826 / WCFS1) OX=220668 GN=lp_1626 PE=4 SV=1	High	High	Lactobacillus Plantarum	46	20	20	66	1	568	60.7	4.64	555	283	18	14	metabolic process		catalytic activity	Pf02734, Pf13684	1063724	lp_1626	lp_1626
154	High	A0A0R2GFG7	Muramidase OS=Lactobacillus plantarum OX=1590 GN=IV39_GL002466 PE=4 SV=1	High	High	Lactobacillus Plantarum	40	20	16	66	1	790	82.6	9.06	202	857	10	20			catalytic activity	Pf01832, Pf08460		IV39_GL002466
155	High	T5JTU3	GMP reductase OS=Lactobacillus plantarum EGD-AQ4 OX=1382301 GN=N692_03970 PE=4 SV=1	High	High	Lactobacillus Plantarum	59	15	1	66	1	383	40	5.66	555	372	14	11	metabolic process		catalytic activity	Pf00478, Pf00977, Pf01070, Pf03060		N692_03970
156	High	D7VEP1	S-adenosylmethionine synthase OS=Lactobacillus plantarum subsp. plantarum ATCC 14917 = JCM 1149 = CGMCC 1.2437 OX=525338 GN=metK PE=3 SV=1	High	High	Lactobacillus Plantarum	45	15	15	66	1	410	44.3	4.97	358	286	15	13	metabolic process	cytoplasm	catalytic activity;metal ion binding;nucleotide binding	Pf00438, Pf02772, Pf02773		HMPREF0531_12614
157	High	A0A2S1T6M7	DNA-directed RNA polymerase subunit alpha OS=Lactobacillus plantarum OX=1590 GN=LpLQ80_04685 PE=4 SV=1	High	High	Lactobacillus Plantarum	44	14	14	66	1	314	34.9	4.92	713	312	13	12
158	High	A0A2S3U8T2	Bleomycin hydrolase OS=Lactobacillus plantarum subsp. plantarum OX=337330 GN=pepC PE=4 SV=1	High	High	Lactobacillus Plantarum	44	14	14	66	1	443	50.2	5.06	377	271	13	13
159	High	A0A165WJI9	Phenylalanine--tRNA ligase beta subunit OS=Lactobacillus plantarum OX=1590 GN=pheT PE=3 SV=1	High	High	Lactobacillus Plantarum	40	21	2	65	1	805	88	5.14	562	376	19	15	metabolic process	cytoplasm	catalytic activity;metal ion binding;nucleotide binding;RNA binding	Pf01588, Pf03147, Pf03483, Pf03484		SF2A35B_0227
160	High	A0A165Z0C4	DNA gyrase subunit A OS=Lactobacillus plantarum OX=1590 GN=gyrA PE=3 SV=1	High	High	Lactobacillus Plantarum	32	24	24	65	1	858	95	5.45	503	220	24	15	metabolic process	chromosome;cytoplasm	catalytic activity;DNA binding;nucleotide binding	Pf00521, Pf03989		SF2A35B_2510
161	High	A0A0R2G8X1	Beta-galactosidase, large subunit OS=Lactobacillus plantarum OX=1590 GN=AVR82_04205 PE=3 SV=1	High	High	Lactobacillus Plantarum	34	17	17	65	1	626	72.1	5	308	329	17	12	metabolic process		catalytic activity	Pf00703, Pf02836, Pf02837		IV39_GL001878; ASU25_03535
162	High	A0A2L1QG24	Dihydrolipoamide acetyltransferase component of pyruvate dehydrogenase complex OS=Lactobacillus plantarum OX=1590 GN=C4O30_06950 PE=3 SV=1	High	High	Lactobacillus Plantarum	58	18	18	65	1	438	46.6	5.15	476	276	18	16
163	High	A0A2S3U7A1	Rod shape-determining protein MreB OS=Lactobacillus plantarum subsp. plantarum OX=337330 GN=S101258_01132 PE=4 SV=1	High	High	Lactobacillus Plantarum	50	13	13	65	1	334	35.1	4.92	392	425	13	10
164	High	Q88WG9	3-hydroxyacyl-[acyl-carrier-protein] dehydratase FabZ OS=Lactobacillus plantarum (strain ATCC BAA-793 / NCIMB 8826 / WCFS1) OX=220668 GN=fabZ PE=3 SV=1	High	High	Lactobacillus Plantarum	63	8	8	65	1	147	16	8.44	321	214	8	7	metabolic process	cytoplasm	catalytic activity	Pf07977	1061766	lp_1670	fabZ1		Fatty acid biosynthesis; Fatty acid metabolism; Metabolic pathways; Biotin metabolism
165	High	A0A165QE55	DNA polymerase I OS=Lactobacillus plantarum OX=1590 GN=polA PE=3 SV=1	High	High	Lactobacillus Plantarum	48	30	30	64	1	882	98.7	5.49	248	184	27	15	metabolic process;response to stimulus		catalytic activity;DNA binding	Pf00476, Pf01367, Pf02739		WH27_03010			Homologous recombination; Purine metabolism; Base excision repair; Nucleotide excision repair; Pyrimidine metabolism; Metabolic pathways; DNA replication
166	High	A0A165VWE5	Chaperone protein DnaJ OS=Lactobacillus plantarum OX=1590 GN=dnaJ PE=3 SV=1	High	High	Lactobacillus Plantarum	47	15	15	64	1	380	40.5	7.88	336	242	15	13	metabolic process;response to stimulus	cytoplasm	metal ion binding;nucleotide binding;protein binding	Pf00226, Pf00684, Pf01556		SF2A35B_0407
167	High	T5JUD4	LytR family transcriptional regulator OS=Lactobacillus plantarum EGD-AQ4 OX=1382301 GN=N692_12975 PE=4 SV=1	Not Found	High	Lactobacillus Plantarum	28	11	1	64	1	397	43.7	9.89	84	959	4	11		membrane		Pf03816		N692_12975
168	High	D7VAT0	50S ribosomal protein L13 OS=Lactobacillus plantarum subsp. plantarum ATCC 14917 = JCM 1149 = CGMCC 1.2437 OX=525338 GN=rplM PE=3 SV=1	High	High	Lactobacillus Plantarum	56	8	8	64	1	152	16.8	9.38	468	213	8	7	metabolic process	ribosome	structural molecule activity	Pf00572		HMPREF0531_11253
169	High	A0A162H9A0	Pyruvate carboxylase OS=Lactobacillus plantarum OX=1590 GN=Nizo2891_2076 PE=4 SV=1	High	High	Lactobacillus Plantarum	31	26	26	63	1	1144	127.2	5.71	362	71	24	17	metabolic process		catalytic activity;metal ion binding;nucleotide binding	Pf00289, Pf00364, Pf00682, Pf02222, Pf02436, Pf02785, Pf02786, Pf07478, Pf13437, Pf13533, Pf13535, Pf15632
170	High	A0A1S0RVA3	Serine hydroxymethyltransferase OS=Lactobacillus plantarum OX=1590 GN=glyA PE=3 SV=1	High	High	Lactobacillus Plantarum	57	17	17	63	1	412	44.4	5.78	359	383	14	16	metabolic process	cytoplasm	catalytic activity	Pf00155, Pf00464, Pf01212
171	High	A0A1E3KN54	Mannitol-1-phosphate 5-dehydrogenase OS=Lactobacillus plantarum OX=1590 GN=mtlD PE=3 SV=1	High	High	Lactobacillus Plantarum	52	16	16	63	1	385	43.2	5.27	465	282	15	14	metabolic process		catalytic activity	Pf01232, Pf08125
172	High	A0A199QFP4	Elongation factor P OS=Lactobacillus plantarum OX=1590 GN=efp PE=3 SV=1	High	High	Lactobacillus Plantarum	44	7	7	63	1	185	20.4	5.25	333	272	7	6	metabolic process	cytoplasm	RNA binding	Pf01132, Pf08207, Pf09285
173	High	A0A0G9F6V0	DEAD-box ATP-dependent RNA helicase CshA OS=Lactobacillus plantarum OX=1590 GN=deaD PE=3 SV=1	High	High	Lactobacillus Plantarum	46	17	1	62	1	528	59	9.55	494	286	16	13	metabolic process	cytoplasm	catalytic activity;nucleotide binding;RNA binding	Pf00270, Pf00271		LpDm1_0769; WH27_06990; WU67_12620; AB662_03190; Nizo2877_0719; AOZ08_10205; LP80_507; IV39_GL002719; ASU25_12750			RNA degradation
174	High	A0A2S3U3Y3	Cyclopropane-fatty-acyl-phospholipid synthase OS=Lactobacillus plantarum subsp. plantarum OX=337330 GN=S101258_02234 PE=4 SV=1	High	High	Lactobacillus Plantarum	47	14	12	61	1	397	45.3	6.37	312	217	13	11
175	High	A0A0M4CP90	Exonuclease SbcC OS=Lactobacillus plantarum OX=1590 GN=AVR82_11565 PE=4 SV=1	High	High	Lactobacillus Plantarum	56	15	15	61	1	311	36.4	5.15	336	261	13	12	metabolic process		catalytic activity			LpDm1_2921; AOZ08_08145; IV39_GL002882; ASU25_14390
176	High	D7V7B2	Transcriptional regulator, TetR family OS=Lactobacillus plantarum subsp. plantarum ATCC 14917 = JCM 1149 = CGMCC 1.2437 OX=525338 GN=HMPREF0531_10035 PE=4 SV=1	High	High	Lactobacillus Plantarum	56	9	9	61	1	192	21.7	6.05	395	239	9	6			DNA binding	Pf00440		HMPREF0531_10035; FC76_GL000810
177	High	A0A199QER3	DEAD-box ATP-dependent RNA helicase CshA OS=Lactobacillus plantarum OX=1590 GN=cshA PE=3 SV=1	Not Found	High	Lactobacillus Plantarum	50	17	1	60	1	531	59.3	9.48	427	237	15	13	metabolic process	cytoplasm	catalytic activity;nucleotide binding;RNA binding	Pf00270, Pf00271
178	High	A0A165R7I4	Dihydrolipoyl dehydrogenase OS=Lactobacillus plantarum OX=1590 GN=Lp19_3539 PE=3 SV=1	High	High	Lactobacillus Plantarum	45	18	18	59	1	470	49.9	5.45	517	167	17	13	cellular homeostasis;metabolic process;regulation of biological process		catalytic activity;nucleotide binding	Pf00070, Pf00890, Pf01134, Pf02852, Pf03486, Pf07992, Pf12831, Pf13450		WH27_00430			Biosynthesis of secondary metabolites; Valine, leucine and isoleucine degradation; Microbial metabolism in diverse environments; Pyruvate metabolism; Propanoate metabolism; Glycolysis / Gluconeogenesis; Glyoxylate and dicarboxylate metabolism; Metabolic pathways; Carbon metabolism; Glycine, serine and threonine metabolism; Citrate cycle (TCA cycle); Biosynthesis of antibiotics
179	High	A0A1E3KUI7	Tyrosine--tRNA ligase OS=Lactobacillus plantarum OX=1590 GN=yarS PE=3 SV=1	High	High	Lactobacillus Plantarum	55	19	19	59	1	418	47	6.1	602	383	18	12	metabolic process	cytoplasm	catalytic activity;nucleotide binding;RNA binding	Pf00579, Pf01479
180	High	Q88XY4	50S ribosomal protein L23 OS=Lactobacillus plantarum (strain ATCC BAA-793 / NCIMB 8826 / WCFS1) OX=220668 GN=rplW PE=3 SV=1	High	High	Lactobacillus Plantarum	64	7	2	59	1	97	11.1	9.66	572	235	7	5	metabolic process	ribosome	RNA binding;structural molecule activity	Pf00276	1062656	lp_1035	rplW		Ribosome
181	High	A0A1A0DMG2	Uridylate kinase OS=Lactobacillus plantarum OX=1590 GN=pyrH PE=3 SV=1	High	High	Lactobacillus Plantarum	53	12	12	58	1	240	25.9	7.49	556	350	12	9	metabolic process	cytoplasm	catalytic activity;nucleotide binding	Pf00696
182	High	Q88XX6	50S ribosomal protein L14 OS=Lactobacillus plantarum (strain ATCC BAA-793 / NCIMB 8826 / WCFS1) OX=220668 GN=rplN PE=3 SV=1	High	High	Lactobacillus Plantarum	60	9	9	58	1	122	13.1	9.91	641	376	9	6	metabolic process	ribosome	RNA binding;structural molecule activity	Pf00238	1063512	lp_1045	rplN		Ribosome
183	High	A0A2S3U767	ATP synthase gamma chain OS=Lactobacillus plantarum subsp. plantarum OX=337330 GN=S101258_01162 PE=4 SV=1	High	High	Lactobacillus Plantarum	66	16	16	57	1	314	34.5	6.9	400	313	15	13
184	High	A0A199QET1	Peptidase M13 OS=Lactobacillus plantarum OX=1590 GN=A0U96_12100 PE=4 SV=1	High	High	Lactobacillus Plantarum	31	16	1	57	1	638	71.7	5.14	361	440	15	13	metabolic process		catalytic activity	Pf01431, Pf05649
185	High	A0A165FJT6	Dihydroorotate dehydrogenase OS=Lactobacillus plantarum OX=1590 GN=pyrD PE=3 SV=1	High	High	Lactobacillus Plantarum	54	10	10	57	1	305	31.2	6.64	310	419	10	8	metabolic process	cytoplasm	catalytic activity;nucleotide binding	Pf01180, Pf01207		SF2A35B_2650
186	High	T5JY71	Ribosome hibernation promoting factor OS=Lactobacillus plantarum EGD-AQ4 OX=1382301 GN=hpf PE=3 SV=1	High	High	Lactobacillus Plantarum	53	7	7	57	1	188	21.7	5.54	332	212	7	6	metabolic process;regulation of biological process	cytoplasm		Pf02482		N692_09940
187	High	A0A0R1V1I8	Serine--tRNA ligase OS=Lactobacillus plantarum subsp. argentoratensis DSM 16365 OX=1423831 GN=serS PE=3 SV=1	High	High	Lactobacillus Plantarum	46	17	17	56	1	425	48.1	5.33	390	297	16	13	metabolic process	cytoplasm	catalytic activity;nucleotide binding	Pf00587, Pf02403		FD10_GL000220
188	High	A0A0G9GR23	Ribosome-binding ATPase YchF OS=Lactobacillus plantarum OX=1590 GN=ychF PE=3 SV=1	High	High	Lactobacillus Plantarum	51	16	2	56	1	366	39.9	4.88	360	210	15	14			catalytic activity;nucleotide binding	Pf01926, Pf02421, Pf06071		WP50_16720; WU67_14075
189	High	A0A0G9F9J0	Uncharacterized protein OS=Lactobacillus plantarum OX=1590 GN=WP50_25065 PE=4 SV=1	High	High	Lactobacillus Plantarum	36	8	1	56	1	291	31.6	6.25	24	443	3	8		membrane		Pf13620		WP50_25065; WU67_12000
190	High	A0A0G9FF33	10 kDa chaperonin OS=Lactobacillus plantarum OX=1590 GN=groS PE=3 SV=1	High	High	Lactobacillus Plantarum	66	6	6	56	1	94	10.3	5.03	431	219	6	5	metabolic process	cytoplasm	nucleotide binding	Pf00166		WP50_35155; WU67_07030
191	High	Q88VE2	ATP-dependent Clp protease ATP-binding subunit ClpX OS=Lactobacillus plantarum (strain ATCC BAA-793 / NCIMB 8826 / WCFS1) OX=220668 GN=clpX PE=3 SV=1	High	High	Lactobacillus Plantarum	54	17	17	55	1	421	46.5	4.64	526	306	16	11	metabolic process;response to stimulus		catalytic activity;metal ion binding;nucleotide binding;protein binding	Pf00004, Pf01078, Pf05496, Pf06689, Pf07724, Pf07728, Pf10431, Pf13207, Pf13401	1064040	lp_2116	clpX
192	High	T5JT03	Ribosome-binding ATPase YchF OS=Lactobacillus plantarum EGD-AQ4 OX=1382301 GN=ychF PE=3 SV=1	High	High	Lactobacillus Plantarum	49	15	1	55	1	366	39.9	4.83	373	211	15	13			catalytic activity;nucleotide binding	Pf01926, Pf02421, Pf06071		N692_03980
193	High	A0A2K7QZN5	Glycine betaine/L-proline ABC transporter ATP-binding protein OS=Lactobacillus plantarum OX=1590 GN=A8704_15810 PE=4 SV=1	High	High	Lactobacillus Plantarum	51	13	13	55	1	398	43.9	6.02	169	311	10	13
194	High	A0A0R2G2H5	Peptidase T OS=Lactobacillus plantarum OX=1590 GN=pepT PE=3 SV=1	High	High	Lactobacillus Plantarum	48	13	13	55	1	412	45.1	4.86	487	250	13	8	metabolic process	cytoplasm	catalytic activity;metal ion binding	Pf01546, Pf07687		IV39_GL001735
195	High	A0A162G1T6	50S ribosomal protein L20 OS=Lactobacillus plantarum OX=1590 GN=rplT PE=3 SV=1	High	High	Lactobacillus Plantarum	37	6	6	55	1	118	13.6	11.43	393	422	6	6	cell organization and biogenesis;metabolic process	ribosome	RNA binding;structural molecule activity	Pf00453
196	High	A0A0G9FGU8	6-phospho-beta-glucosidase OS=Lactobacillus plantarum OX=1590 GN=C4O30_09610 PE=3 SV=1	High	High	Lactobacillus Plantarum	51	19	18	54	1	480	54.7	5.29	313	118	19	12	metabolic process		catalytic activity	Pf00232		LpDm1_0568; WH27_12805; WU67_06715; AB662_01445; ADS73_08040; Nizo2877_1892; AOZ08_04995; LP80_567; SF2A35B_2396			Starch and sucrose metabolism; Glycolysis / Gluconeogenesis
197	High	A0A1W6NPC2	Cytochrome C2 OS=Lactobacillus plantarum OX=1590 GN=BIZ32_04085 PE=4 SV=1	High	High	Lactobacillus Plantarum	61	12	12	54	1	264	29.2	9.73	162	479	6	12	metabolic process		catalytic activity	Pf02557
198	High	A0A1W6NNU3	Ribonuclease R OS=Lactobacillus plantarum OX=1590 GN=rnr PE=3 SV=1	High	High	Lactobacillus Plantarum	32	20	20	53	1	811	92.3	6.24	411	127	19	11	metabolic process	cytoplasm	catalytic activity;RNA binding	Pf00575, Pf00773, Pf08206
199	High	Q88UU0	ATP synthase subunit delta OS=Lactobacillus plantarum (strain ATCC BAA-793 / NCIMB 8826 / WCFS1) OX=220668 GN=atpH PE=3 SV=1	High	High	Lactobacillus Plantarum	87	13	13	53	1	181	20	5.64	617	319	12	13	metabolic process;transport	membrane	catalytic activity;transporter activity	Pf00213	1062400	lp_2367	atpH		Oxidative phosphorylation; Metabolic pathways
200	High	Q88YW8	50S ribosomal protein L10 OS=Lactobacillus plantarum (strain ATCC BAA-793 / NCIMB 8826 / WCFS1) OX=220668 GN=rplJ PE=3 SV=1	High	High	Lactobacillus Plantarum	70	10	10	53	1	167	17.9	5.15	457	402	10	10	metabolic process	ribosome	RNA binding;structural molecule activity	Pf00466	1061633	lp_0621	rplJ		Ribosome
201	High	A0A2I0ZA23	Formate C-acetyltransferase OS=Lactobacillus plantarum OX=1590 GN=pflB PE=4 SV=1	High	High	Lactobacillus Plantarum	41	26	26	52	1	752	84.5	5.57	301	207	24	14
202	High	A0A2S1T5T5	Argininosuccinate synthase OS=Lactobacillus plantarum OX=1590 GN=LpLQ80_03445 PE=4 SV=1	High	High	Lactobacillus Plantarum	50	16	16	52	1	411	45.1	5.14	339	276	15	11
203	High	A0A1W6NVW0	ATP-dependent protease ATPase subunit HslU OS=Lactobacillus plantarum OX=1590 GN=hslU PE=3 SV=1	High	High	Lactobacillus Plantarum	35	16	16	52	1	472	52.6	5.19	353	249	15	12	metabolic process	cytoplasm;proteasome	catalytic activity;nucleotide binding	Pf00004, Pf01078, Pf07724, Pf07728, Pf13191, Pf13207, Pf13401
204	High	A0A1S0RW11	Cell division protein FtsZ OS=Lactobacillus plantarum OX=1590 GN=ftsZ PE=3 SV=1	High	High	Lactobacillus Plantarum	46	16	16	52	1	427	45	4.61	484	283	16	10	cell division;cell organization and biogenesis;reproduction	cytoplasm	catalytic activity;nucleotide binding	Pf00091, Pf12327
205	High	Q88YI6	S-ribosylhomocysteine lyase OS=Lactobacillus plantarum (strain ATCC BAA-793 / NCIMB 8826 / WCFS1) OX=220668 GN=luxS PE=3 SV=1	High	High	Lactobacillus Plantarum	77	12	12	52	1	158	17.4	6.52	172	377	8	12			catalytic activity;metal ion binding	Pf02664	1063754	lp_0774	luxS		Metabolic pathways; Biosynthesis of amino acids; Quorum sensing; Cysteine and methionine metabolism
206	High	T5JQ45	LytR family transcriptional regulator OS=Lactobacillus plantarum EGD-AQ4 OX=1382301 GN=N692_06270 PE=4 SV=1	Not Found	High	Lactobacillus Plantarum	42	14	1	52	1	345	37.8	9.98	69	727	4	14		membrane		Pf03816		N692_06270
207	High	A0A2S3U2R9	FAD:protein FMN transferase OS=Lactobacillus plantarum subsp. plantarum OX=337330 GN=S101258_02710 PE=4 SV=1	Not Found	High	Lactobacillus Plantarum	55	14	1	52	1	222	24.1	9.63	115	714	6	14
208	High	D7V837	Cys/Met metabolism PLP-dependent enzyme OS=Lactobacillus plantarum subsp. plantarum ATCC 14917 = JCM 1149 = CGMCC 1.2437 OX=525338 GN=metC PE=3 SV=1	High	High	Lactobacillus Plantarum	36	10	10	52	1	386	41.4	6	197	278	7	9	metabolic process		catalytic activity	Pf00155, Pf00266, Pf01041, Pf01053, Pf01212, Pf03841, Pf06838		HMPREF0531_10314
209	High	A0A2S3U5Y0	Threonine--tRNA ligase OS=Lactobacillus plantarum subsp. plantarum OX=337330 GN=S101258_01792 PE=4 SV=1	High	High	Lactobacillus Plantarum	65	10	1	52	1	191	20.6	4.46	532	244	10	7
210	High	A0A151G0U8	2-oxoisovalerate dehydrogenase OS=Lactobacillus plantarum OX=1590 GN=AYO51_10090 PE=4 SV=1	High	High	Lactobacillus Plantarum	55	15	15	51	1	325	35.4	4.88	398	288	14	13	metabolic process		catalytic activity	Pf02779, Pf02780
211	High	A0A162DW35	S-adenosylmethionine:tRNA ribosyltransferase-isomerase OS=Lactobacillus plantarum OX=1590 GN=queA PE=3 SV=1	High	High	Lactobacillus Plantarum	50	14	14	50	1	344	39	5.49	140	143	12	12	metabolic process	cytoplasm	catalytic activity	Pf02547		SF2A35B_1233
212	High	A0A1E3KR54	Succinyl-diaminopimelate desuccinylase OS=Lactobacillus plantarum OX=1590 GN=dapE PE=4 SV=1	High	High	Lactobacillus Plantarum	51	14	14	50	1	473	51.6	4.63	266	215	14	10	metabolic process		catalytic activity;metal ion binding	Pf01546, Pf07687
213	High	A0A151G190	Amino acid ABC transporter ATP-binding protein OS=Lactobacillus plantarum OX=1590 GN=AYO51_14650 PE=4 SV=1	High	High	Lactobacillus Plantarum	53	10	10	50	1	246	27.5	5.71	295	342	10	9	metabolic process;regulation of biological process;response to stimulus;transport		catalytic activity;nucleotide binding;protein binding;signal transducer activity;transporter activity	Pf00005, Pf00503, Pf03193, Pf10662, Pf13191, Pf13207, Pf13304, Pf13521, Pf13555, Pf13671
214	High	A0A0G9FHB2	Malonyl CoA-acyl carrier protein transacylase OS=Lactobacillus plantarum OX=1590 GN=fabD PE=3 SV=1	High	High	Lactobacillus Plantarum	55	8	8	50	1	310	33.2	5.44	82	211	7	8	metabolic process		catalytic activity	Pf00698		LpDm1_2841; WH27_02330; WU67_03030; Nizo2877_2603; LP80_1477; IV39_GL002963			Fatty acid biosynthesis; Metabolic pathways; Fatty acid metabolism
215	High	A0A165MUQ0	Quinone-dependent D-lactate dehydrogenase OS=Lactobacillus plantarum OX=1590 GN=dld PE=3 SV=1	High	High	Lactobacillus Plantarum	40	18	18	49	1	559	63.6	7.05	281	158	17	12	metabolic process;transport		catalytic activity;nucleotide binding	Pf09330
216	High	A0A1S0RTA5	Uncharacterized protein OS=Lactobacillus plantarum OX=1590 GN=AVR82_06920 PE=4 SV=1	High	High	Lactobacillus Plantarum	23	18	2	49	1	717	76.2	9.63	280	330	12	17		membrane				ASU25_12295
217	High	A0A2S3U664	Putative lipoprotein YerH OS=Lactobacillus plantarum subsp. plantarum OX=337330 GN=S101258_01686 PE=4 SV=1	High	High	Lactobacillus Plantarum	62	18	18	49	1	391	42.6	9.25	244	449	11	17
218	High	D7V9L9	LysR substrate binding domain protein OS=Lactobacillus plantarum subsp. plantarum ATCC 14917 = JCM 1149 = CGMCC 1.2437 OX=525338 GN=HMPREF0531_10842 PE=4 SV=1	High	High	Lactobacillus Plantarum	46	13	13	49	1	330	38.2	9.17	317	207	11	10	metabolic process;regulation of biological process		DNA binding	Pf00126, Pf03466		HMPREF0531_10842
219	High	Q88WN5	50S ribosomal protein L21 OS=Lactobacillus plantarum (strain ATCC BAA-793 / NCIMB 8826 / WCFS1) OX=220668 GN=rplU PE=3 SV=1	High	High	Lactobacillus Plantarum	60	5	5	49	1	102	11	9.55	400	219	5	4	metabolic process	ribosome	RNA binding;structural molecule activity	Pf00829	1063556	lp_1592	rplU		Ribosome
220	High	A0A2K7QRV8	Aspartate-semialdehyde dehydrogenase OS=Lactobacillus plantarum OX=1590 GN=asd PE=3 SV=1	High	High	Lactobacillus Plantarum	45	12	12	48	1	353	38.3	5.67	266	139	12	9
221	High	A0A165LQG8	Enoyl-[acyl-carrier-protein] reductase [NADH] OS=Lactobacillus plantarum OX=1590 GN=fabI PE=3 SV=1	High	High	Lactobacillus Plantarum	64	11	11	48	1	252	26.9	7.44	292	211	10	8	metabolic process		catalytic activity	Pf00106, Pf06998, Pf08659, Pf13561		AB662_00945; LP80_1485
222	High	A0A199QLJ6	Protein DltD OS=Lactobacillus plantarum OX=1590 GN=A0U96_02625 PE=3 SV=1	Not Found	High	Lactobacillus Plantarum	36	12	1	48	1	425	48.6	9.82	161	303	6	12				Pf04914, Pf04915, Pf04918
223	High	A0A165XND2	Proline iminopeptidase OS=Lactobacillus plantarum OX=1590 GN=Nizo1839_1297 PE=3 SV=1	High	High	Lactobacillus Plantarum	39	9	9	48	1	309	35.3	5.4	233	317	9	9	metabolic process;response to stimulus		catalytic activity;DNA binding;nucleotide binding	Pf00154, Pf00561, Pf08386, Pf12695, Pf12697		SF2A35B_1874
224	High	A0A2S3U362	Ribonuclease J OS=Lactobacillus plantarum subsp. plantarum OX=337330 GN=S101258_02561 PE=4 SV=1	High	High	Lactobacillus Plantarum	41	19	19	47	1	574	63.9	6.1	285	160	19	13
225	High	A0A2I0ZCF6	Uncharacterized protein OS=Lactobacillus plantarum OX=1590 GN=CUR48_09290 PE=4 SV=1	Not Found	High	Lactobacillus Plantarum	23	17	1	47	1	717	76.2	9.6	245	294	11	16
226	High	Q88XX2	30S ribosomal protein S8 OS=Lactobacillus plantarum (strain ATCC BAA-793 / NCIMB 8826 / WCFS1) OX=220668 GN=rpsH PE=3 SV=1	High	High	Lactobacillus Plantarum	56	9	9	47	1	131	14.6	9.5	316	198	9	5	metabolic process	ribosome	RNA binding;structural molecule activity	Pf00410	1063499	lp_1050	rpsH		Ribosome
227	High	A0A0G9F747	Fructose permease IIC component OS=Lactobacillus plantarum OX=1590 GN=AVR82_00865 PE=4 SV=1	High	High	Lactobacillus Plantarum	22	4	4	47	1	268	27.4	5.15	270	866	3	4	transport	membrane		Pf03609		LpDm1_0868; WU67_13010; AB662_07165; ADS73_04465; Nizo2877_1205; AOZ08_10670; LP80_2495; IV39_GL000679; ASU25_14835; SF2A35B_2955
228	High	A0A0G9F6J5	N-acetylglucosamine-6-phosphate deacetylase OS=Lactobacillus plantarum OX=1590 GN=nagA PE=3 SV=1	High	High	Lactobacillus Plantarum	53	13	13	46	1	378	41.4	5.34	245	211	9	11	metabolic process		catalytic activity	Pf01979, Pf07969, Pf13147, Pf13594		WU67_13080; AB662_00745; ADS73_04830; IV39_GL000662; ASU25_14745; SF2A35B_2942
229	High	A0A0R2GKD9	D-alanyl-D-alanine carboxypeptidase OS=Lactobacillus plantarum OX=1590 GN=AVR82_13855 PE=3 SV=1	High	High	Lactobacillus Plantarum	41	14	14	46	1	412	45.2	9.79	49	617	2	14	metabolic process		catalytic activity	Pf00144, Pf00768, Pf13354		IV39_GL002576; ASU25_09085
230	High	Q88YH9	ATP-dependent Clp protease proteolytic subunit OS=Lactobacillus plantarum (strain ATCC BAA-793 / NCIMB 8826 / WCFS1) OX=220668 GN=clpP PE=3 SV=1	High	High	Lactobacillus Plantarum	51	6	6	46	1	196	21.5	5.02	228	163	6	6	metabolic process	cytoplasm	catalytic activity	Pf00574	1063787	lp_0786	clpP
231	High	Q88XW1	30S ribosomal protein S11 OS=Lactobacillus plantarum (strain ATCC BAA-793 / NCIMB 8826 / WCFS1) OX=220668 GN=rpsK PE=3 SV=1	High	High	Lactobacillus Plantarum	28	4	4	46	1	129	13.8	11.68	522	330	4	4	metabolic process	ribosome	RNA binding;structural molecule activity	Pf00411	1063464	lp_1061	rpsK		Ribosome
232	High	A0A192YL08	Uncharacterized protein OS=Lactobacillus plantarum OX=1590 GN=LPJSA22_01286 PE=4 SV=1	Not Found	High	Lactobacillus Plantarum	33	8	1	46	1	291	31.6	5.97	16	416	2	8		membrane		Pf13620
233	High	A0A2S3U733	Septation ring formation regulator EzrA OS=Lactobacillus plantarum subsp. plantarum OX=337330 GN=S101258_01119 PE=4 SV=1	High	High	Lactobacillus Plantarum	39	18	18	45	1	573	64.5	4.86	366	260	16	15
234	High	A0A0G2STE1	Aminotransferase OS=Lactobacillus plantarum OX=1590 GN=araT1 PE=3 SV=1	High	High	Lactobacillus Plantarum	52	16	14	45	1	395	43.8	5.36	224	353	12	15	metabolic process		catalytic activity	Pf00155, Pf01041		WH27_03970; Nizo2877_2294; AOZ08_13300; LP80_2591; IV39_GL002577; ASU25_09080			Biosynthesis of secondary metabolites; Lysine biosynthesis; Biosynthesis of amino acids; Metabolic pathways
235	High	T5JQZ2	50S ribosomal protein L23 OS=Lactobacillus plantarum EGD-AQ4 OX=1382301 GN=rplW PE=3 SV=1	High	High	Lactobacillus Plantarum	64	7	2	45	1	97	11.1	9.66	462	226	7	5	metabolic process	ribosome	RNA binding;structural molecule activity	Pf00276		N692_06125
236	High	A0A2I0ZBZ6	DNA gyrase subunit B OS=Lactobacillus plantarum OX=1590 GN=gyrB PE=3 SV=1	High	High	Lactobacillus Plantarum	42	19	19	43	1	648	72.1	5.74	334	237	17	14
237	High	A0A0L7Y0C1	C-terminal processing peptidase OS=Lactobacillus plantarum OX=1590 GN=ctpA PE=3 SV=1	High	High	Lactobacillus Plantarum	36	16	16	43	1	492	53.2	9.82	153	489	8	16	metabolic process	membrane	catalytic activity;protein binding	Pf00595, Pf01471, Pf03572, Pf13180		LpDm1_2680; WH27_01580; AB662_15000; Nizo2877_2769; AOZ08_03660; IV39_GL001769
238	High	D7VA44	ABC transporter, permease protein OS=Lactobacillus plantarum subsp. plantarum ATCC 14917 = JCM 1149 = CGMCC 1.2437 OX=525338 GN=glnPH2 PE=3 SV=1	High	High	Lactobacillus Plantarum	29	12	12	43	1	496	54.4	9.61	88	374	8	12	regulation of biological process;response to stimulus;transport	membrane	receptor activity;signal transducer activity;transporter activity	Pf00497, Pf00528, Pf12974		HMPREF0531_11017
239	High	D7VFW0	Cell shape determining protein, MreB/Mrl family OS=Lactobacillus plantarum subsp. plantarum ATCC 14917 = JCM 1149 = CGMCC 1.2437 OX=525338 GN=ppx3 PE=4 SV=1	High	High	Lactobacillus Plantarum	46	12	12	43	1	340	36.7	5.44	282	191	11	10	cell organization and biogenesis		catalytic activity	Pf00012, Pf00022, Pf06277, Pf06723, Pf14450		HMPREF0531_13033
240	High	A0A162DTV1	DNA-binding response regulator OmpR family OS=Lactobacillus plantarum OX=1590 GN=Nizo1839_1503 PE=4 SV=1	High	High	Lactobacillus Plantarum	59	10	10	43	1	229	25.7	5.02	293	172	10	8	metabolic process;regulation of biological process;response to stimulus		catalytic activity;DNA binding	Pf00072, Pf00486, Pf03709		ADS73_15020; SF2A35B_2792
241	High	T5JE49	Peptidase M13 OS=Lactobacillus plantarum EGD-AQ4 OX=1382301 GN=N692_07280 PE=4 SV=1	High	High	Lactobacillus Plantarum	23	12	1	43	1	638	71.8	5.15	277	426	12	10	metabolic process		catalytic activity	Pf01431, Pf05649		N692_07280
242	High	A0A165Y2X2	Blue copper oxidase CueO OS=Lactobacillus plantarum OX=1590 GN=Nizo1839_0901 PE=4 SV=1	High	High	Lactobacillus Plantarum	36	13	12	43	1	509	57.2	5.76	214	228	11	10	metabolic process		catalytic activity;metal ion binding	Pf07731, Pf07732		SF2A35B_1992; SF2A35B_0662
243	High	A0A1W6NUB1	Gamma-D-glutamyl-meso-diaminopimelate peptidase OS=Lactobacillus plantarum OX=1590 GN=BIZ32_13770 PE=4 SV=1	Not Found	High	Lactobacillus Plantarum	21	6	6	43	1	370	36.8	9.35		397		6				Pf00877, Pf01476
244	High	A0A2S1T410	30S ribosomal protein S18 OS=Lactobacillus plantarum OX=1590 GN=rpsR PE=4 SV=1	High	High	Lactobacillus Plantarum	44	4	4	43	1	78	9.1	11.47	297	148	4	3
245	High	A0A2S3U4S7	Uncharacterized protein OS=Lactobacillus plantarum subsp. plantarum OX=337330 GN=S101258_02101 PE=4 SV=1	High	High	Lactobacillus Plantarum	36	11	11	42	1	322	36.8	9.82	28	485	1	11
246	High	D7V8W9	Phenylalanine--tRNA ligase alpha subunit OS=Lactobacillus plantarum subsp. plantarum ATCC 14917 = JCM 1149 = CGMCC 1.2437 OX=525338 GN=pheS PE=3 SV=1	High	High	Lactobacillus Plantarum	41	16	16	42	1	364	41.3	5.53	366	288	16	13	metabolic process	cytoplasm	catalytic activity;metal ion binding;nucleotide binding;RNA binding	Pf01409, Pf02912, Pf13801		HMPREF0531_10592; FC76_GL002639
247	High	A0A165N651	Histidine--tRNA ligase OS=Lactobacillus plantarum OX=1590 GN=hisS PE=3 SV=1	High	High	Lactobacillus Plantarum	37	13	13	42	1	426	47.9	5.35	229	139	12	9	metabolic process	cytoplasm	catalytic activity;nucleotide binding	Pf00587, Pf03129, Pf13393
248	High	A0A0R2G1Y4	Tagatose-6-phosphate kinase OS=Lactobacillus plantarum OX=1590 GN=AVR82_10400 PE=3 SV=1	High	High	Lactobacillus Plantarum	60	13	4	42	1	305	32.4	5.07	141	177	12	10	metabolic process		catalytic activity;nucleotide binding	Pf00294, Pf08543		LP80_903; IV39_GL001534; ASU25_07435
249	High	A0A165C2Z8	Acetate kinase OS=Lactobacillus plantarum OX=1590 GN=ackA PE=3 SV=1	High	High	Lactobacillus Plantarum	49	13	13	42	1	395	42.9	5.55	182	360	7	13	metabolic process	cytoplasm	catalytic activity;metal ion binding;nucleotide binding	Pf00871		LpDm1_2229; WU67_00550; AB662_10405; Nizo2877_0480; AOZ08_02030
250	High	A0A0R2GFH3	3-oxoacyl-[acyl-carrier-protein] synthase 2 OS=Lactobacillus plantarum OX=1590 GN=IV39_GL002965 PE=3 SV=1	High	High	Lactobacillus Plantarum	32	7	7	42	1	415	42.9	5.39	281	144	7	5	metabolic process		catalytic activity	Pf00109, Pf02801		IV39_GL002965
251	High	A0A1A0DNH1	Cytidylate kinase OS=Lactobacillus plantarum OX=1590 GN=cmk PE=3 SV=1	High	High	Lactobacillus Plantarum	61	8	7	42	1	228	24.6	8.27	349	224	8	4	metabolic process	cytoplasm	catalytic activity;nucleotide binding	Pf00406, Pf01202, Pf02224, Pf13207, Pf13238, Pf14872
252	High	Q88XY2	30S ribosomal protein S19 OS=Lactobacillus plantarum (strain ATCC BAA-793 / NCIMB 8826 / WCFS1) OX=220668 GN=rpsS PE=3 SV=1	High	High	Lactobacillus Plantarum	49	6	6	42	1	91	10.3	9.82	375	154	6	5	metabolic process	ribosome	RNA binding;structural molecule activity	Pf00203	1062768	lp_1038	rpsS		Ribosome
253	High	Q890K2	30S ribosomal protein S6 OS=Lactobacillus plantarum (strain ATCC BAA-793 / NCIMB 8826 / WCFS1) OX=220668 GN=rpsF PE=3 SV=1	High	High	Lactobacillus Plantarum	78	6	6	42	1	99	11.4	5.15	360	236	6	6	metabolic process	ribosome	RNA binding;structural molecule activity	Pf01250	1061123	lp_0009	rpsF		Ribosome
254	High	A0A166JS20	Formate--tetrahydrofolate ligase OS=Lactobacillus plantarum OX=1590 GN=fhs PE=3 SV=1	High	High	Lactobacillus Plantarum	37	15	15	41	1	551	57.9	6.7	347	293	14	12	metabolic process		catalytic activity;nucleotide binding	Pf01268		AB662_05450
255	High	Q88UV2	Methionine import ATP-binding protein MetN 2 OS=Lactobacillus plantarum (strain ATCC BAA-793 / NCIMB 8826 / WCFS1) OX=220668 GN=metN2 PE=3 SV=1	High	High	Lactobacillus Plantarum	41	13	13	41	1	343	37.7	6.1	218	342	11	12	transport	membrane	catalytic activity;nucleotide binding;transporter activity	Pf00005, Pf09383, Pf13207, Pf13304, Pf13558	1062368	lp_2352	lp_2352		ABC transporters
256	High	A0A0G9F7M5	Ribonuclease J OS=Lactobacillus plantarum OX=1590 GN=rnj PE=3 SV=1	High	High	Lactobacillus Plantarum	42	16	16	41	1	558	61.8	6.65	254	74	15	10	metabolic process	cytoplasm	catalytic activity;metal ion binding;RNA binding	Pf00753, Pf07521, Pf12706		LpDm1_1092; WH27_00395; WU67_09965; AB662_13855; Nizo2877_3022; AOZ08_04855; LP80_960; IV39_GL003219; ASU25_07170; SF2A35B_0596
257	High	A0A2S3U4I5	Catabolite control protein OS=Lactobacillus plantarum subsp. plantarum OX=337330 GN=S101258_02073 PE=4 SV=1	High	High	Lactobacillus Plantarum	55	12	11	41	1	336	36.3	6.18	220	187	10	9
258	High	A0A0L7Y027	Cell division initiation protein DivIVA OS=Lactobacillus plantarum OX=1590 GN=A8704_02705 PE=4 SV=1	High	High	Lactobacillus Plantarum	48	10	10	41	1	232	26.2	4.65	315	216	8	9	cell division	cytoplasm		Pf05103, Pf06188		LpDm1_1485; WH27_00290; WU67_14975; AB662_13750; Nizo2877_3046; AOZ08_12840; LP80_986; IV39_GL003245; ASU25_07045
259	High	A0A165PUL2	Signal peptidase I OS=Lactobacillus plantarum OX=1590 GN=Nizo2891_2313 PE=3 SV=1	High	High	Lactobacillus Plantarum	57	10	10	41	1	205	23.3	10.14	56	389	4	10	metabolic process	membrane	catalytic activity	Pf00717, Pf10502
260	High	A0A0R2GE29	Uncharacterized protein OS=Lactobacillus plantarum OX=1590 GN=IV39_GL000995 PE=4 SV=1	High	High	Lactobacillus Plantarum	63	5	5	41	1	83	9.3	4.7	170	149	5	4	regulation of biological process	cytoplasm	DNA binding	Pf00313		IV39_GL000995
261	High	A0A151G219	Maltose phosphorylase OS=Lactobacillus plantarum OX=1590 GN=AYO51_17130 PE=4 SV=1	High	High	Lactobacillus Plantarum	29	17	17	40	1	748	85.7	5.05	412	111	17	8	metabolic process		catalytic activity	Pf03632, Pf03633, Pf03636
262	High	A0A162EES7	UDP-N-acetylmuramoylalanine--D-glutamate ligase OS=Lactobacillus plantarum OX=1590 GN=murD PE=3 SV=1	High	High	Lactobacillus Plantarum	41	14	14	40	1	459	50.2	6.27	345	179	14	10	cell division;cell organization and biogenesis;metabolic process;regulation of biological process	cytoplasm	catalytic activity;nucleotide binding	Pf02875, Pf08245
263	High	A0A2S3U210	Cell division protein FtsA OS=Lactobacillus plantarum subsp. plantarum OX=337330 GN=S101258_02933 PE=4 SV=1	High	High	Lactobacillus Plantarum	30	11	11	39	1	448	48.3	5.16	265	163	11	9
264	High	A0A162G7I9	Ribonucleoside-diphosphate reductase OS=Lactobacillus plantarum OX=1590 GN=Nizo2802_0428 PE=3 SV=1	High	High	Lactobacillus Plantarum	35	19	19	38	1	721	82.1	5.4	225	86	17	10	metabolic process		catalytic activity;nucleotide binding	Pf00317, Pf02867, Pf08343
265	High	A0A199QGV9	dTDP-glucose 4,6-dehydratase OS=Lactobacillus plantarum OX=1590 GN=A0U96_12525 PE=3 SV=1	High	High	Lactobacillus Plantarum	51	13	13	38	1	342	38.6	6.13	305	136	13	10	metabolic process		catalytic activity	Pf01073, Pf01370, Pf02719, Pf03435, Pf04321, Pf07993
266	High	A0A2S3U2I4	Putative oxidoreductase YdbC OS=Lactobacillus plantarum subsp. plantarum OX=337330 GN=S101258_02786 PE=4 SV=1	High	High	Lactobacillus Plantarum	59	11	11	38	1	290	31.9	5.25	220	218	11	8
267	High	A0A151G8K4	D-alanine--D-alanyl carrier protein ligase OS=Lactobacillus plantarum OX=1590 GN=dltA PE=3 SV=1	High	High	Lactobacillus Plantarum	38	13	13	38	1	508	56.1	4.98	116	61	10	10	metabolic process	cytoplasm	catalytic activity;nucleotide binding	Pf00501, Pf13193		LpDm1_0251; AB662_14420
268	High	Q88ZS6	Glucosamine-6-phosphate deaminase OS=Lactobacillus plantarum (strain ATCC BAA-793 / NCIMB 8826 / WCFS1) OX=220668 GN=nagB PE=3 SV=1	High	High	Lactobacillus Plantarum	60	9	9	38	1	237	25.9	5.08	181	143	9	8	metabolic process		catalytic activity	Pf01182	1061399	lp_0226	nagB		Metabolic pathways; Amino sugar and nucleotide sugar metabolism
269	High	A0A162F3L7	Bifunctional protein GlmU OS=Lactobacillus plantarum OX=1590 GN=glmU PE=3 SV=1	High	High	Lactobacillus Plantarum	35	11	11	37	1	460	50	5.62	114	147	9	11	cell organization and biogenesis;metabolic process;regulation of biological process	cytoplasm	catalytic activity;metal ion binding	Pf00132, Pf00483, Pf12804		WH27_07120			Amino sugar and nucleotide sugar metabolism; Metabolic pathways; Biosynthesis of antibiotics
270	High	A0A0M4D5D3	DUF1002 domain-containing protein OS=Lactobacillus plantarum OX=1590 GN=AVR82_04500 PE=4 SV=1	High	High	Lactobacillus Plantarum	36	9	4	37	1	322	34.2	9.51	63	338	4	9				Pf06207		LpDm1_2037; IV39_GL001939
271	High	A0A199QCI6	Teichoic acids export ATP-binding protein TagH OS=Lactobacillus plantarum OX=1590 GN=tagH PE=3 SV=1	High	High	Lactobacillus Plantarum	28	9	9	37	1	363	40.9	8.68	175	240	7	8	transport	membrane	catalytic activity;nucleotide binding;transporter activity	Pf00005, Pf13304
272	High	A0A0G9GMR2	Ferritin OS=Lactobacillus plantarum OX=1590 GN=WP50_38200 PE=3 SV=1	High	High	Lactobacillus Plantarum	39	5	5	37	1	155	18	4.79	106	232	4	5	cellular homeostasis;metabolic process;response to stimulus		catalytic activity;metal ion binding	Pf00210		WP50_38200; WP50_38205; WU67_14365
273	High	D7V7A4	ATP-dependent DNA helicase OS=Lactobacillus plantarum subsp. plantarum ATCC 14917 = JCM 1149 = CGMCC 1.2437 OX=525338 GN=pcrA PE=3 SV=1	High	High	Lactobacillus Plantarum	30	20	20	36	1	759	85.4	5.27	351	197	19	11	metabolic process	cytoplasm	catalytic activity;DNA binding;nucleotide binding	Pf00580, Pf13086, Pf13245, Pf13361, Pf13538, Pf13604		HMPREF0531_10027; FC76_GL000818
274	High	D7VAV6	Citrate (Pro-3S)-lyase, beta subunit OS=Lactobacillus plantarum subsp. plantarum ATCC 14917 = JCM 1149 = CGMCC 1.2437 OX=525338 GN=citE PE=3 SV=1	High	High	Lactobacillus Plantarum	63	16	16	36	1	309	33.7	5.27	241	103	15	7	metabolic process	cytoplasm	catalytic activity;metal ion binding	Pf03328		HMPREF0531_11279
275	High	A0A165PRW3	Uncharacterized protein OS=Lactobacillus plantarum OX=1590 GN=Nizo2891_2393 PE=4 SV=1	High	High	Lactobacillus Plantarum	42	13	13	36	1	325	36.9	10.27	53	325	2	13			catalytic activity
276	High	A0A0M4D1R5	Glycerol-3-phosphate dehydrogenase [NAD(P)+] OS=Lactobacillus plantarum OX=1590 GN=gpsA PE=3 SV=1	High	High	Lactobacillus Plantarum	35	9	9	36	1	338	36.5	5.52	185	137	9	7	metabolic process	cytoplasm	catalytic activity;nucleotide binding	Pf01210, Pf02558, Pf03446, Pf03721, Pf03807, Pf07479, Pf13460		WH27_06170; IV39_GL000777; ASU25_00315			Biosynthesis of secondary metabolites; Glycerophospholipid metabolism
277	High	A0A0G9GVI1	Ribose-5-phosphate isomerase A OS=Lactobacillus plantarum OX=1590 GN=rpiA PE=3 SV=1	High	High	Lactobacillus Plantarum	37	10	10	36	1	383	41.6	4.89	208	510	7	10	metabolic process		catalytic activity	Pf00455, Pf06026		WP50_03335
278	High	A0A2I0ZH57	Site-determining protein OS=Lactobacillus plantarum OX=1590 GN=minD PE=3 SV=1	High	High	Lactobacillus Plantarum	42	10	10	36	1	268	29.1	5.31	185	98	8	8
279	High	Q88XX9	50S ribosomal protein L16 OS=Lactobacillus plantarum (strain ATCC BAA-793 / NCIMB 8826 / WCFS1) OX=220668 GN=rplP PE=3 SV=1	High	High	Lactobacillus Plantarum	39	4	4	36	1	144	16.1	10.46	137	56	4	3	metabolic process	ribosome	RNA binding;structural molecule activity	Pf00252	1063522	lp_1041	rplP		Ribosome
280	High	D7VCR3	Flavin reductase OS=Lactobacillus plantarum subsp. plantarum ATCC 14917 = JCM 1149 = CGMCC 1.2437 OX=525338 GN=HMPREF0531_11936 PE=4 SV=1	High	High	Lactobacillus Plantarum	34	13	13	35	1	441	48.4	5.26	304	189	12	10	metabolic process		catalytic activity	Pf02525, Pf03358, Pf13596		HMPREF0531_11936
281	High	A0A165M9S5	Aspartate--tRNA ligase OS=Lactobacillus plantarum OX=1590 GN=darS PE=3 SV=1	High	High	Lactobacillus Plantarum	25	14	14	35	1	598	67.5	5.11	294	154	14	10	metabolic process	cytoplasm	catalytic activity;nucleotide binding	Pf00152, Pf00587, Pf01336, Pf02938		LpDm1_0231; WU67_09265; AB662_14505; Nizo2877_2882; AOZ08_04185; LP80_2257
282	High	A0A151G6U7	Oligopeptide ABC transporter periplasmicoligopeptide-binding protein OppA OS=Lactobacillus plantarum OX=1590 GN=AVR82_03295 PE=4 SV=1	High	High	Lactobacillus Plantarum	32	15	15	35	1	538	59.7	9.92	14	220	3	15	transport			Pf00496		LpDm1_3019; WH27_09085; WU67_02030; Nizo2877_0321; AOZ08_01265; LP80_2113; ASU25_02160
283	High	A0A151G4U2	UDP-galactopyranose mutase OS=Lactobacillus plantarum OX=1590 GN=AYO51_06305 PE=4 SV=1	High	High	Lactobacillus Plantarum	39	13	13	35	1	375	43.6	6.21	374	183	13	9	metabolic process		catalytic activity;nucleotide binding	Pf00070, Pf00890, Pf01266, Pf01494, Pf01593, Pf03275, Pf07992, Pf13450
284	High	A0A0R2GD16	Carbamoyl-phosphate synthase small chain OS=Lactobacillus plantarum OX=1590 GN=carA PE=3 SV=1	High	High	Lactobacillus Plantarum	29	8	8	35	1	364	40	6.09	287	191	8	6	metabolic process		catalytic activity;nucleotide binding	Pf00117, Pf00988, Pf07722		IV39_GL002419; ASU25_11910
285	High	A0A165VYW8	Uncharacterized protein OS=Lactobacillus plantarum OX=1590 GN=Nizo1839_2314 PE=4 SV=1	High	High	Lactobacillus Plantarum	43	9	9	35	1	283	30.2	6.09	222	313	8	8				Pf02645		SF2A35B_0520
286	High	A0A165XV42	Transcriptional regulator in cluster withunspecified monosaccharide ABC transport system OS=Lactobacillus plantarum OX=1590 GN=Nizo1839_1002 PE=4 SV=1	High	High	Lactobacillus Plantarum	45	11	11	34	1	290	31.4	9.33	222	205	7	10		membrane	DNA binding	Pf12844, Pf13413, Pf13464		ADS73_11305; SF2A35B_1247
287	High	A0A1A0DEE7	Phenolic acid decarboxylase OS=Lactobacillus plantarum OX=1590 GN=CUR48_10475 PE=4 SV=1	High	High	Lactobacillus Plantarum	46	7	7	34	1	178	20.9	5.26	219	189	7	6			catalytic activity	Pf05870, Pf14757
288	High	Q890J8	50S ribosomal protein L9 OS=Lactobacillus plantarum (strain ATCC BAA-793 / NCIMB 8826 / WCFS1) OX=220668 GN=rplI PE=3 SV=1	High	High	Lactobacillus Plantarum	57	9	9	34	1	150	16.5	9.64	304	142	9	6	metabolic process	ribosome	RNA binding;structural molecule activity	Pf01281, Pf03948	1061127	lp_0013	rplI		Ribosome
289	High	P71478	Cold shock protein 1 OS=Lactobacillus plantarum (strain ATCC BAA-793 / NCIMB 8826 / WCFS1) OX=220668 GN=csp PE=2 SV=1	High	High	Lactobacillus Plantarum	70	3	3	34	1	66	7.3	4.65	100	55	3	2	metabolic process;regulation of biological process	cytoplasm	DNA binding	Pf00313	1063203	lp_1160	cspP
290	High	A0A0G9F609	Formate-dependent phosphoribosylglycinamide formyltransferase OS=Lactobacillus plantarum OX=1590 GN=purK PE=3 SV=1	High	High	Lactobacillus Plantarum	31	9	1	33	1	389	42.8	4.93	199	333	9	9	metabolic process		catalytic activity;metal ion binding;nucleotide binding	Pf02222, Pf07478, Pf13535		LpDm1_1734; WH27_04540; WU67_15185; Nizo2877_1644; AOZ08_12345; LP80_64; IV39_GL003106; ASU25_09760			Purine metabolism; Biosynthesis of secondary metabolites; Metabolic pathways; Biosynthesis of antibiotics
291	High	A0A165PJV4	Pyruvate oxidase OS=Lactobacillus plantarum OX=1590 GN=Nizo2891_2886 PE=3 SV=1	High	High	Lactobacillus Plantarum	35	14	14	33	1	579	63.5	5.31	298	50	14	5	metabolic process		catalytic activity;metal ion binding	Pf00205, Pf02775, Pf02776, Pf14840
292	High	U2XJ03	Formate-dependent phosphoribosylglycinamide formyltransferase OS=Lactobacillus plantarum AY01 OX=1358413 GN=N644_0870 PE=3 SV=1	High	High	Lactobacillus Plantarum	31	9	1	33	1	389	42.8	4.94	199	335	9	9	metabolic process		catalytic activity;metal ion binding;nucleotide binding	Pf02222, Pf07478, Pf13535		N644_0870
293	High	A0A2S3U737	Cell shape-determining protein MreC OS=Lactobacillus plantarum subsp. plantarum OX=337330 GN=S101258_01133 PE=4 SV=1	High	High	Lactobacillus Plantarum	47	11	11	33	1	281	30.1	9.76	198	408	7	11
294	High	A0A151G2V8	6-phospho-beta-glucosidase OS=Lactobacillus plantarum OX=1590 GN=A8704_00165 PE=3 SV=1	High	High	Lactobacillus Plantarum	32	12	11	33	1	479	54.9	5.16	173	68	12	8	metabolic process		catalytic activity	Pf00232		LpDm1_0567; WH27_12810; WU67_06720; Nizo2877_1891; AOZ08_04990; LP80_566			Starch and sucrose metabolism; Glycolysis / Gluconeogenesis
295	High	A0A0G9GQN1	Glutamine ABC transporter substrate-binding protein OS=Lactobacillus plantarum OX=1590 GN=WP50_20055 PE=4 SV=1	High	High	Lactobacillus Plantarum	36	10	10	33	1	278	29.8	9.79	125	430	6	10	regulation of biological process;response to stimulus	membrane	receptor activity;signal transducer activity;transporter activity	Pf00060, Pf00497		WP50_20055; WU67_07695
296	High	T5JQT1	Universal stress protein OS=Lactobacillus plantarum EGD-AQ4 OX=1382301 GN=N692_09195 PE=3 SV=1	High	High	Lactobacillus Plantarum	62	6	6	33	1	161	17.7	6.33	351	243	6	5	response to stimulus	cytoplasm		Pf00582		N692_09195
297	High	Q88YM8	Redox-sensing transcriptional repressor Rex OS=Lactobacillus plantarum (strain ATCC BAA-793 / NCIMB 8826 / WCFS1) OX=220668 GN=rex PE=3 SV=1	High	High	Lactobacillus Plantarum	39	9	9	33	1	225	25.2	5.31	282	196	9	6	metabolic process;regulation of biological process;response to stimulus	cytoplasm	DNA binding	Pf02629, Pf06971, Pf08220	1063358	lp_0725	lp_0725
298	High	A0A199QME3	Adenine phosphoribosyltransferase OS=Lactobacillus plantarum OX=1590 GN=apt PE=3 SV=1	High	High	Lactobacillus Plantarum	40	6	6	33	1	172	18.9	5.25	59	148	6	6	metabolic process	cytoplasm	catalytic activity	Pf00156, Pf14681		ADS73_02900
299	High	A0A1W6NT63	Divalent metal cation transporter OS=Lactobacillus plantarum OX=1590 GN=BIZ32_12150 PE=4 SV=1	High	High	Lactobacillus Plantarum	13	6	4	33	1	530	57.4	8.76	106	355	6	6	transport	membrane	transporter activity	Pf01566
300	High	Q88WN3	50S ribosomal protein L27 OS=Lactobacillus plantarum (strain ATCC BAA-793 / NCIMB 8826 / WCFS1) OX=220668 GN=rpmA PE=3 SV=1	High	High	Lactobacillus Plantarum	46	4	4	33	1	92	10.1	10.95	495	154	4	4	metabolic process	ribosome	structural molecule activity	Pf01016	1063563	lp_1594	rpmA		Ribosome
301	High	A0A1A0DKE2	DNA ligase OS=Lactobacillus plantarum OX=1590 GN=ligA PE=3 SV=1	High	High	Lactobacillus Plantarum	30	15	15	32	1	679	74.5	5.17	189	160	12	11	metabolic process;response to stimulus		catalytic activity;metal ion binding	Pf00533, Pf01653, Pf03119, Pf03120, Pf12738, Pf12826, Pf14520
302	High	M4KJA1	ATP synthase subunit b OS=Lactobacillus plantarum ZJ316 OX=1284663 GN=atpF PE=3 SV=1	High	High	Lactobacillus Plantarum	54	9	9	32	1	171	18.7	6.35	253	157	8	8	metabolic process;transport	membrane	catalytic activity;transporter activity	Pf00430		zj316_2338	atpF		Oxidative phosphorylation; Metabolic pathways
303	High	A0A2S3U0A7	Thioredoxin-disulfide reductase OS=Lactobacillus plantarum subsp. plantarum OX=337330 GN=trxB PE=4 SV=1	High	High	Lactobacillus Plantarum	51	10	10	32	1	312	33.4	5.01	373	217	10	8
304	High	D7VBB0	Creatinase OS=Lactobacillus plantarum subsp. plantarum ATCC 14917 = JCM 1149 = CGMCC 1.2437 OX=525338 GN=pepQ2 PE=4 SV=1	High	High	Lactobacillus Plantarum	17	6	6	32	1	372	41.5	5.11	310	135	6	6	metabolic process		catalytic activity	Pf00557, Pf01321		HMPREF0531_11433; FC76_GL001603
305	High	Q88V33	Probable transcriptional regulatory protein lp_2253 OS=Lactobacillus plantarum (strain ATCC BAA-793 / NCIMB 8826 / WCFS1) OX=220668 GN=lp_2253 PE=3 SV=1	High	High	Lactobacillus Plantarum	45	8	8	32	1	242	26.4	4.87	208	141	8	6	metabolic process;regulation of biological process	cytoplasm	DNA binding	Pf01709	1062570	lp_2253	lp_2253
306	High	D7VC69	Arylsulfatase OS=Lactobacillus plantarum subsp. plantarum ATCC 14917 = JCM 1149 = CGMCC 1.2437 OX=525338 GN=HMPREF0531_11742 PE=4 SV=1	High	High	Lactobacillus Plantarum	27	17	17	31	1	714	80.5	9.17	51	237	4	16	metabolic process	membrane	catalytic activity;metal ion binding	Pf00884		HMPREF0531_11742; FC76_GL000911
307	High	A0A2L1QIN7	FAD-dependent oxidoreductase OS=Lactobacillus plantarum OX=1590 GN=C4O30_12805 PE=4 SV=1	High	High	Lactobacillus Plantarum	40	16	16	31	1	401	44.3	5.5	200	211	9	13
308	High	A0A165XBD7	Uncharacterized protein OS=Lactobacillus plantarum OX=1590 GN=Nizo1839_1434 PE=4 SV=1	High	High	Lactobacillus Plantarum	43	7	7	31	1	166	19.2	8.76	305	188	7	5				Pf03992		ADS73_06250; SF2A35B_2753
309	High	A0A0R2GEJ8	Putative ribose-phosphate pyrophosphokinase OS=Lactobacillus plantarum OX=1590 GN=prs PE=3 SV=1	High	High	Lactobacillus Plantarum	38	9	8	31	1	325	35.5	5.74	210	66	9	8	metabolic process	cytoplasm	catalytic activity;metal ion binding;nucleotide binding	Pf00156, Pf13793, Pf14572		IV39_GL003223
310	High	S5SHL1	Cps2B protein OS=Lactobacillus plantarum ZJ316 OX=1284663 GN=cps2B PE=4 SV=1	High	High	Lactobacillus Plantarum	44	8	1	31	1	242	26.4	7.05	199	282	6	8	metabolic process			Pf01656, Pf09140, Pf10609, Pf13614		zj316_2p49	cps2B
311	High	A0A0G9FJF7	Beta sliding clamp OS=Lactobacillus plantarum OX=1590 GN=dnaN PE=3 SV=1	High	High	Lactobacillus Plantarum	24	10	2	31	1	379	41.5	4.78	248	153	9	9	metabolic process;regulation of biological process	cytoplasm	catalytic activity;DNA binding	Pf00712, Pf01628, Pf02767, Pf02768		LpDm1_3004; WH27_09155; WU67_01960; AB662_05830; Nizo2877_0306; AOZ08_01195; LP80_2099; IV39_GL000204; ASU25_02090			Purine metabolism; Pyrimidine metabolism; DNA replication; Metabolic pathways; Mismatch repair; Homologous recombination
312	High	D7VG31	Cysteine--tRNA ligase OS=Lactobacillus plantarum subsp. plantarum ATCC 14917 = JCM 1149 = CGMCC 1.2437 OX=525338 GN=cysS PE=3 SV=1	High	High	Lactobacillus Plantarum	41	16	16	30	1	506	56.9	5.87	195	129	13	12	metabolic process	cytoplasm	catalytic activity;metal ion binding;nucleotide binding	Pf00133, Pf00749, Pf01406, Pf01921, Pf09190, Pf09334		HMPREF0531_13104
313	High	Q88VS0	GTPase Era OS=Lactobacillus plantarum (strain ATCC BAA-793 / NCIMB 8826 / WCFS1) OX=220668 GN=era PE=3 SV=1	High	High	Lactobacillus Plantarum	42	11	11	30	1	302	34.3	6.64	252	85	10	7	metabolic process;regulation of biological process;response to stimulus	cytoplasm;membrane	catalytic activity;nucleotide binding;RNA binding	Pf00009, Pf01926, Pf02421, Pf03193, Pf08477, Pf10662	1064111	lp_1967	era
314	High	T5JV24	Transcription termination/antitermination protein NusA OS=Lactobacillus plantarum EGD-AQ4 OX=1382301 GN=nusA PE=3 SV=1	High	High	Lactobacillus Plantarum	30	11	11	30	1	420	45.9	4.46	300	191	9	7	metabolic process;regulation of biological process	cytoplasm	RNA binding	Pf00575, Pf08529, Pf13184		N692_10325
315	High	A0A0G9GQ20	Dipeptidase OS=Lactobacillus plantarum OX=1590 GN=CUR48_01360 PE=3 SV=1	High	High	Lactobacillus Plantarum	31	11	11	30	1	471	52.4	4.96	153	253	8	11	metabolic process		catalytic activity	Pf03577		LpDm1_2211; WP50_18185; WU67_00640
316	High	A0A2S3U8F5	UDP-N-acetylmuramoyl-L-alanyl-D-glutamate--2, 6-diaminopimelate ligase OS=Lactobacillus plantarum subsp. plantarum OX=337330 GN=murE PE=4 SV=1	High	High	Lactobacillus Plantarum	37	13	13	30	1	448	49.7	7.84	145	134	13	10
317	High	D7VFZ3	Aminotransferase, class V OS=Lactobacillus plantarum subsp. plantarum ATCC 14917 = JCM 1149 = CGMCC 1.2437 OX=525338 GN=iscS2 PE=3 SV=1	High	High	Lactobacillus Plantarum	37	11	11	30	1	395	43.6	6.96	181	145	9	9	metabolic process		catalytic activity	Pf00266, Pf00282		HMPREF0531_13066
318	High	Q88WQ9	Transcription elongation factor GreA 2 OS=Lactobacillus plantarum (strain ATCC BAA-793 / NCIMB 8826 / WCFS1) OX=220668 GN=greA2 PE=3 SV=1	High	High	Lactobacillus Plantarum	64	8	1	30	1	160	17.9	4.67	214	125	8	7	metabolic process;regulation of biological process		DNA binding;protein binding	Pf01272, Pf03449	1061434	lp_1563	greA2
319	High	A0A199QME0	Tagatose-6-phosphate kinase OS=Lactobacillus plantarum OX=1590 GN=A0U96_08245 PE=3 SV=1	High	Not Found	Lactobacillus Plantarum	49	10	1	30	1	305	32.5	5.15	93	131	10	7	metabolic process		catalytic activity;nucleotide binding	Pf00294
320	High	A0A1A0DHN8	Hypoxanthine phosphoribosyltransferase OS=Lactobacillus plantarum OX=1590 GN=hpt PE=3 SV=1	High	High	Lactobacillus Plantarum	52	9	9	30	1	180	20.3	4.98	198	290	7	8	metabolic process	cytoplasm	catalytic activity;metal ion binding;nucleotide binding	Pf00156
321	High	A0A0G9FCU1	Peptidyl-prolyl cis-trans isomerase OS=Lactobacillus plantarum OX=1590 GN=ppiB PE=3 SV=1	High	High	Lactobacillus Plantarum	37	6	6	30	1	194	21.1	4.68	194	126	6	5	metabolic process		catalytic activity	Pf00160		LpDm1_2358; WH27_10685; WP50_33795; WU67_11175; Nizo2877_1865; LP80_716; IV39_GL002076; ASU25_08640
322	High	A0A2S3U552	Response regulator ArlR OS=Lactobacillus plantarum subsp. plantarum OX=337330 GN=S101258_01765 PE=4 SV=1	High	High	Lactobacillus Plantarum	27	9	9	30	1	228	26.4	5.16	269	189	9	7
323	High	A0A2S3U398	Elongation factor Ts 1, mitochondrial OS=Lactobacillus plantarum subsp. plantarum OX=337330 GN=S101258_02471 PE=4 SV=1	High	Not Found	Lactobacillus Plantarum	71	9	1	30	1	112	12.8	4.89	159	63	9	5
324	High	A0A165XIH2	50S ribosomal protein L17 OS=Lactobacillus plantarum OX=1590 GN=rplQ PE=3 SV=1	High	High	Lactobacillus Plantarum	40	6	6	30	1	127	14.2	9.98	340	187	6	4	metabolic process	ribosome	structural molecule activity	Pf01196		ADS73_14025; SF2A35B_2212
325	High	A0A0G9F8X8	DNA topoisomerase 1 OS=Lactobacillus plantarum OX=1590 GN=topA PE=3 SV=1	High	High	Lactobacillus Plantarum	28	17	17	29	1	715	80.7	9.42	143	124	14	10	metabolic process	chromosome	catalytic activity;DNA binding;metal ion binding	Pf01131, Pf01396, Pf01751		WU67_09840; AB662_15045; AOZ08_03610; LP80_1238; IV39_GL000298
326	High	A0A0R1UIE0	Anaerobic ribonucleoside triphosphate reductase OS=Lactobacillus plantarum subsp. argentoratensis DSM 16365 OX=1423831 GN=FD10_GL001516 PE=4 SV=1	High	High	Lactobacillus Plantarum	23	15	15	29	1	807	92.4	7.05	211	171	13	10	metabolic process		catalytic activity;nucleotide binding	Pf01228, Pf03477, Pf13597		FD10_GL001516
327	High	A0A0G9F9M4	Aspartokinase OS=Lactobacillus plantarum OX=1590 GN=AVR82_15375 PE=3 SV=1	High	High	Lactobacillus Plantarum	41	12	12	29	1	400	42.8	5.82	286	88	11	5	metabolic process		catalytic activity	Pf00696, Pf13840		LpDm1_1539; WH27_05210; WU67_08105; AB662_04580; ADS73_14820; Nizo2877_1511; AOZ08_12480; LP80_206; IV39_GL000983; ASU25_06235; SF2A35B_2278			Lysine biosynthesis; Microbial metabolism in diverse environments; Cysteine and methionine metabolism; Biosynthesis of antibiotics; Metabolic pathways; Biosynthesis of amino acids; 2-Oxocarboxylic acid metabolism; Glycine, serine and threonine metabolism; Monobactam biosynthesis; Biosynthesis of secondary metabolites
328	High	A0A0R2GGT7	DNA topoisomerase 4 subunit A OS=Lactobacillus plantarum OX=1590 GN=parC PE=3 SV=1	High	High	Lactobacillus Plantarum	23	15	15	29	1	816	91.6	6.68	185	59	14	8	metabolic process	chromosome;membrane	catalytic activity;DNA binding;nucleotide binding	Pf00521, Pf03989		LpDm1_2699; WH27_01665; Nizo2877_2750; AOZ08_03570; IV39_GL000290; ASU25_14945
329	High	A0A0G9F7J8	Gfo Idh MocA family oxidoreductase OS=Lactobacillus plantarum OX=1590 GN=AVR82_14750 PE=4 SV=1	High	High	Lactobacillus Plantarum	35	9	9	29	1	324	35.9	5.39	197	169	9	6	metabolic process		catalytic activity;nucleotide binding	Pf01118, Pf01408, Pf03447, Pf03807		LpDm1_1730; WH27_04560; WU67_15165; Nizo2877_1640; AOZ08_12365; LP80_68; IV39_GL003102
330	High	O08445	Alanine racemase OS=Lactobacillus plantarum (strain ATCC BAA-793 / NCIMB 8826 / WCFS1) OX=220668 GN=alr PE=3 SV=1	High	High	Lactobacillus Plantarum	38	10	10	29	1	375	40.7	5.59	131	269	9	7	metabolic process		catalytic activity	Pf00842, Pf01168	1061815	lp_0523	alr		D-Alanine metabolism; Metabolic pathways; Vancomycin resistance
331	High	A0A2S3U7G3	RNA polymerase sigma factor SigA OS=Lactobacillus plantarum subsp. plantarum OX=337330 GN=S101258_01315 PE=4 SV=1	High	High	Lactobacillus Plantarum	38	13	13	29	1	369	41.5	5.57	226	81	13	8
332	High	A0A1W6NRZ0	Mannose-6-phosphate isomerase, class I OS=Lactobacillus plantarum OX=1590 GN=BIZ32_09640 PE=3 SV=1	High	High	Lactobacillus Plantarum	29	7	2	29	1	321	35.9	5.58	110	111	7	5	metabolic process		catalytic activity;metal ion binding	Pf01238
333	High	A0A0L7Y3P1	Beta-galactosidase OS=Lactobacillus plantarum OX=1590 GN=Nizo2802_0101 PE=4 SV=1	High	High	Lactobacillus Plantarum	26	7	7	29	1	319	35.1	4.81	236	120	7	5	metabolic process		catalytic activity	Pf02929		AB662_08575; ADS73_10185
334	High	A0A0G9FFS8	50S ribosomal protein L18 OS=Lactobacillus plantarum OX=1590 GN=rplR PE=3 SV=1	High	High	Lactobacillus Plantarum	51	6	6	29	1	121	13.3	10.1	327	261	5	5	metabolic process	ribosome	RNA binding;structural molecule activity	Pf00861		WH27_04925; WU67_08385; AB662_04295; ADS73_14075; AOZ08_11935			Ribosome
335	High	A0A0R2G212	2,3,4,5-tetrahydropyridine-2,6-dicarboxylate N-acetyltransferase OS=Lactobacillus plantarum OX=1590 GN=dapH PE=3 SV=1	High	High	Lactobacillus Plantarum	30	7	7	29	1	236	24.5	5.3	305	108	7	7	metabolic process		catalytic activity	Pf00132, Pf08503		IV39_GL002045
336	High	A0A0M4D3I4	Peptide deformylase OS=Lactobacillus plantarum OX=1590 GN=def PE=3 SV=1	High	High	Lactobacillus Plantarum	57	6	6	29	1	188	21.1	4.96	215	76	6	5	metabolic process		catalytic activity;metal ion binding	Pf01327		IV39_GL003216
337	High	Q88VD5	30S ribosomal protein S15 OS=Lactobacillus plantarum (strain ATCC BAA-793 / NCIMB 8826 / WCFS1) OX=220668 GN=rpsO PE=3 SV=1	High	High	Lactobacillus Plantarum	48	3	3	29	1	89	10.5	9.91	174	158	3	2	metabolic process	ribosome	RNA binding;structural molecule activity	Pf00312	1063870	lp_2125	rpsO		Ribosome
338	High	A0A0G9F772	Monofunctional glycosyltransferase OS=Lactobacillus plantarum OX=1590 GN=AVR82_13050 PE=4 SV=1	High	High	Lactobacillus Plantarum	27	15	15	28	1	709	77.7	9.38	15	335	2	15		membrane	catalytic activity	Pf00905, Pf00912		LpDm1_0029; WU67_11585; Nizo2877_2391; AOZ08_11425; IV39_GL000454; ASU25_08110
339	High	A0A168FFJ9	Peptide chain release factor 1 OS=Lactobacillus plantarum OX=1590 GN=prfA PE=3 SV=1	High	Not Found	Lactobacillus Plantarum	44	12	1	28	1	360	41	5	183	127	11	8	cell organization and biogenesis;metabolic process	cytoplasm	RNA binding	Pf00472, Pf03462		ADS73_11605; SF2A35B_2584
340	High	A0A165Q3W1	Acyltransferase OS=Lactobacillus plantarum OX=1590 GN=Nizo2891_1946 PE=4 SV=1	High	High	Lactobacillus Plantarum	42	8	8	28	1	233	25.4	9	86	481	4	8		membrane	catalytic activity	Pf13472
341	High	U2W378	Transcription elongation factor GreA OS=Lactobacillus plantarum AY01 OX=1358413 GN=greA PE=3 SV=1	High	Not Found	Lactobacillus Plantarum	67	8	1	28	1	160	18	4.61	214	125	8	6	metabolic process;regulation of biological process		DNA binding;protein binding;RNA binding	Pf01272, Pf03449		N644_1972
342	High	A0A0R1V1E7	Adenylate kinase OS=Lactobacillus plantarum subsp. argentoratensis DSM 16365 OX=1423831 GN=adk PE=3 SV=1	High	High	Lactobacillus Plantarum	56	9	9	28	1	219	24.4	5.69	121	104	8	7	metabolic process	cytoplasm	catalytic activity;metal ion binding;nucleotide binding	Pf00406, Pf05191, Pf13207, Pf13671		FD10_GL000185
343	High	A0A2L1QFP8	GTP pyrophosphokinase OS=Lactobacillus plantarum OX=1590 GN=C4O30_06325 PE=3 SV=1	High	High	Lactobacillus Plantarum	31	20	20	27	1	755	86.3	7.88	197	52	16	7
344	High	A0A2S3U4N4	Signal recognition particle protein OS=Lactobacillus plantarum subsp. plantarum OX=337330 GN=S101258_01958 PE=4 SV=1	High	High	Lactobacillus Plantarum	37	14	14	27	1	484	53.9	9.38	141	39	14	4
345	High	A0A165PJZ4	Xaa-Pro dipeptidyl-peptidase OS=Lactobacillus plantarum OX=1590 GN=pepX PE=3 SV=1	High	High	Lactobacillus Plantarum	28	14	14	27	1	813	91.5	5.58	184	78	13	8	metabolic process	cytoplasm	catalytic activity	Pf02129, Pf08530, Pf09168
346	High	A0A162HFC7	HD domain-containing protein OS=Lactobacillus plantarum OX=1590 GN=AVR82_16590 PE=4 SV=1	High	High	Lactobacillus Plantarum	43	9	5	27	1	220	25.3	6.67	318	110	8	6			catalytic activity	Pf01966
347	High	A0A2S3U165	Histidine kinase OS=Lactobacillus plantarum subsp. plantarum OX=337330 GN=vicK PE=4 SV=1	High	High	Lactobacillus Plantarum	17	13	8	27	1	1059	119.7	9.07	126	190	8	12
348	High	Q88UT2	Peptide chain release factor 1 OS=Lactobacillus plantarum (strain ATCC BAA-793 / NCIMB 8826 / WCFS1) OX=220668 GN=prfA PE=3 SV=1	High	Not Found	Lactobacillus Plantarum	44	12	1	27	1	360	41	5.02	183	127	11	8	cell organization and biogenesis;metabolic process	cytoplasm	RNA binding	Pf00472, Pf03462	1062433	lp_2378	prfA
349	High	D7V844	Trehalose operon repressor OS=Lactobacillus plantarum subsp. plantarum ATCC 14917 = JCM 1149 = CGMCC 1.2437 OX=525338 GN=treR PE=4 SV=1	High	High	Lactobacillus Plantarum	62	12	12	27	1	260	29.1	7.03	204	83	11	7	metabolic process;regulation of biological process		DNA binding	Pf00392, Pf07702		HMPREF0531_10321
350	High	A0A165P491	UDP-glucose 4-epimerase OS=Lactobacillus plantarum OX=1590 GN=Nizo2802_0414 PE=3 SV=1	High	High	Lactobacillus Plantarum	51	10	10	27	1	331	36.1	5.39	133	100	9	8	metabolic process;transport		catalytic activity	Pf00106, Pf01073, Pf01370, Pf02254, Pf02719, Pf04321, Pf07993, Pf13460, Pf13950
351	High	A0A165ARW4	Protein RecA OS=Lactobacillus plantarum OX=1590 GN=recA PE=3 SV=1	High	High	Lactobacillus Plantarum	32	11	11	27	1	380	40.6	6.09	179	87	9	7	cell communication;metabolic process;response to stimulus	cytoplasm	catalytic activity;DNA binding;nucleotide binding	Pf00154, Pf06745, Pf08423, Pf13191, Pf13481
352	High	A0A2S3U861	Uncharacterized protein OS=Lactobacillus plantarum subsp. plantarum OX=337330 GN=S101258_01030 PE=4 SV=1	High	High	Lactobacillus Plantarum	36	8	5	27	1	318	35.7	5.2	134	140	8	5
353	High	A0A0R2GBY6	Protein GrpE OS=Lactobacillus plantarum OX=1590 GN=grpE PE=3 SV=1	High	High	Lactobacillus Plantarum	36	7	7	27	1	202	21.8	5.1	269	184	7	5	metabolic process;regulation of biological process	cytoplasm	enzyme regulator activity;nucleotide binding;protein binding	Pf01025		IV39_GL001645; ASU25_05070
354	High	A0A0G9F8A0	Phosphate--nucleotide phosphotransferase OS=Lactobacillus plantarum OX=1590 GN=A8704_00920 PE=4 SV=1	High	High	Lactobacillus Plantarum	40	12	12	27	1	294	34.5	7.61	141	91	10	8	metabolic process		catalytic activity	Pf03976		LpDm1_0002; WU67_10135; ADS73_08405; Nizo2877_2036; AOZ08_05685; LP80_713; IV39_GL002510; ASU25_14115; SF2A35B_0709
355	High	A0A2I0YV02	Dipeptidase OS=Lactobacillus plantarum OX=1590 GN=A8704_10215 PE=3 SV=1	High	High	Lactobacillus Plantarum	28	11	11	27	1	470	52.9	5.07	178	116	9	8
356	High	A0A162GLB2	LemA protein OS=Lactobacillus plantarum OX=1590 GN=Lp19_0195 PE=4 SV=1	High	High	Lactobacillus Plantarum	61	8	8	27	1	186	20.8	6.95	104	272	6	7		membrane		Pf04011
357	High	A0A199QG57	Beta sliding clamp OS=Lactobacillus plantarum OX=1590 GN=A0U96_11945 PE=3 SV=1	Not Found	High	Lactobacillus Plantarum	23	9	1	27	1	379	41.5	4.75	243	151	7	9	metabolic process;regulation of biological process	cytoplasm	catalytic activity;DNA binding	Pf00712, Pf01628, Pf02767, Pf02768
358	High	Q88VI8	UPF0154 protein lp_2061 OS=Lactobacillus plantarum (strain ATCC BAA-793 / NCIMB 8826 / WCFS1) OX=220668 GN=lp_2061 PE=3 SV=1	High	High	Lactobacillus Plantarum	54	5	5	27	1	78	8.8	9.99	157	98	5	5		membrane		Pf03672	1061847	lp_2061	lp_2061
359	High	A0A199QHP0	Mannose-6-phosphate isomerase OS=Lactobacillus plantarum OX=1590 GN=A0U96_01875 PE=3 SV=1	High	High	Lactobacillus Plantarum	26	6	1	27	1	321	35.9	5.24	127	208	6	4	metabolic process		catalytic activity;metal ion binding	Pf01238, Pf07883
360	High	A0A0R2GDM8	HAD superfamily hydrolase OS=Lactobacillus plantarum OX=1590 GN=IV39_GL002371 PE=4 SV=1	High	High	Lactobacillus Plantarum	29	6	6	27	1	268	29.6	5.24	158	112	6	5			catalytic activity	Pf00702, Pf05116, Pf08282, Pf12710, Pf13344		IV39_GL002371
361	High	A0A2K7QZD1	Uncharacterized protein OS=Lactobacillus plantarum OX=1590 GN=A8704_15045 PE=4 SV=1	Not Found	High	Lactobacillus Plantarum	24	18	2	26	1	979	106.8	8.91		370		18
362	High	D7VDJ0	Diaminopimelate epimerase OS=Lactobacillus plantarum subsp. plantarum ATCC 14917 = JCM 1149 = CGMCC 1.2437 OX=525338 GN=dapF PE=3 SV=1	High	High	Lactobacillus Plantarum	66	12	12	26	1	334	36.2	4.79	162	140	11	7	metabolic process	cytoplasm	catalytic activity	Pf01678		HMPREF0531_12213; FC76_GL001131
363	High	A0A0G9FC86	Carnitine transport binding protein OpuCC OS=Lactobacillus plantarum OX=1590 GN=A8704_05405 PE=4 SV=1	High	High	Lactobacillus Plantarum	49	13	13	26	1	311	34.8	9.45	108	274	7	12	transport		transporter activity	Pf04069		LpDm1_2897; WH27_02585; WU67_03300; AB662_11815; Nizo2877_2547; AOZ08_08025; LP80_1421; IV39_GL002906; ASU25_14505			ABC transporters
364	High	A0A2S3U4Q4	Methionyl-tRNA formyltransferase OS=Lactobacillus plantarum subsp. plantarum OX=337330 GN=S101258_01978 PE=4 SV=1	High	High	Lactobacillus Plantarum	38	11	11	26	1	317	34.4	7.06	105	95	9	8
365	High	A0A151G5H2	Uncharacterized protein OS=Lactobacillus plantarum OX=1590 GN=AYO51_01685 PE=4 SV=1	High	High	Lactobacillus Plantarum	73	7	7	26	1	98	11.3	8.97	185	46	7	3
366	High	A0A0G9GL51	GTP-binding protein YqeH required forbiosis of 30S ribosome subunit OS=Lactobacillus plantarum OX=1590 GN=AVR82_11350 PE=4 SV=1	High	High	Lactobacillus Plantarum	39	12	12	26	1	378	41.7	7.01	280	114	11	8	regulation of biological process;response to stimulus		catalytic activity;nucleotide binding	Pf00071, Pf01926, Pf02421, Pf03193		WP50_29740; WU67_03805; AB662_11480; Nizo2877_2475; LP80_1337; IV39_GL000377; ASU25_09045; SF2A35B_0196
367	High	A0A2S3U4H2	Uncharacterized protein OS=Lactobacillus plantarum subsp. plantarum OX=337330 GN=S101258_02070 PE=4 SV=1	High	High	Lactobacillus Plantarum	56	10	10	26	1	170	18	4.48	267	245	10	8
368	High	U2WQ59	Exopolysaccharide biosynthesis protein OS=Lactobacillus plantarum AY01 OX=1358413 GN=N644_0229 PE=4 SV=1	High	High	Lactobacillus Plantarum	34	7	1	26	1	242	26.2	8.84	214	282	5	7	metabolic process			Pf01656, Pf09140, Pf13614		N644_0229
369	High	A0A0G9GVP9	Aggregation promoting factor OS=Lactobacillus plantarum OX=1590 GN=AYO51_03595 PE=4 SV=1	High	High	Lactobacillus Plantarum	25	5	3	26	1	267	26.3	8.97	24	249	1	5	metabolic process		catalytic activity	Pf01476, Pf06737		WH27_07865; WP50_17245; WU67_00910; AB662_07520; Nizo2877_0552; AOZ08_02390; LP80_335
370	High	A0A162HF50	Uncharacterized protein OS=Lactobacillus plantarum OX=1590 GN=Lp19_2716 PE=4 SV=1	Not Found	High	Lactobacillus Plantarum	23	18	2	25	1	979	106.9	8.91		396		18
371	High	D7VG19	Ribonuclease Y OS=Lactobacillus plantarum subsp. plantarum ATCC 14917 = JCM 1149 = CGMCC 1.2437 OX=525338 GN=ytgF PE=3 SV=1	High	High	Lactobacillus Plantarum	25	12	12	25	1	531	59.4	6.01	138	105	10	9	metabolic process	membrane	catalytic activity;protein binding;RNA binding	Pf01966, Pf03938, Pf04094, Pf04111, Pf08668, Pf12072, Pf12128		HMPREF0531_13092
372	High	D7VAM4	Acetolactate synthase, catabolic OS=Lactobacillus plantarum subsp. plantarum ATCC 14917 = JCM 1149 = CGMCC 1.2437 OX=525338 GN=alsS PE=3 SV=1	High	High	Lactobacillus Plantarum	34	16	16	25	1	600	66.1	6.04	129	137	13	7	metabolic process		catalytic activity;metal ion binding	Pf00205, Pf02775, Pf02776		HMPREF0531_11197
373	High	S5FQA6	Sortase A OS=Lactobacillus plantarum CMPG5300 OX=1304889 GN=LAB129_01547 PE=4 SV=1	High	High	Lactobacillus Plantarum	36	8	8	25	1	234	26	10.05	73	262	2	8		membrane		Pf04203		CMPG5300_0418
374	High	A0A162ED58	Foldase protein PrsA OS=Lactobacillus plantarum OX=1590 GN=prsA PE=3 SV=1	High	High	Lactobacillus Plantarum	42	10	10	25	1	309	34.3	9.98	26	227	1	10	metabolic process	membrane	catalytic activity	Pf00639, Pf13616		AB662_09310
375	High	D7V867	Putative glycolate oxidase, subunit GlcD OS=Lactobacillus plantarum subsp. plantarum ATCC 14917 = JCM 1149 = CGMCC 1.2437 OX=525338 GN=HMPREF0531_10344 PE=4 SV=1	High	High	Lactobacillus Plantarum	41	11	11	25	1	469	50.8	5.64	261	111	11	5	metabolic process		catalytic activity;nucleotide binding	Pf01565, Pf02913		HMPREF0531_10344; FC76_GL000074
376	High	A0A2S3U8X7	3-oxoacyl-[acyl-carrier-protein] reductase OS=Lactobacillus plantarum subsp. plantarum OX=337330 GN=fabG PE=4 SV=1	High	High	Lactobacillus Plantarum	68	10	10	25	1	240	25.5	6.54	137	111	9	6
377	High	D7V8E4	Pyridine nucleotide-disulfide oxidoreductase OS=Lactobacillus plantarum subsp. plantarum ATCC 14917 = JCM 1149 = CGMCC 1.2437 OX=525338 GN=gshR2 PE=4 SV=1	High	High	Lactobacillus Plantarum	28	10	10	25	1	454	48.6	5.53	170	142	10	5	cellular homeostasis;metabolic process;regulation of biological process		antioxidant activity;catalytic activity;nucleotide binding	Pf00070, Pf00890, Pf01266, Pf02852, Pf03486, Pf07992, Pf12831, Pf13241, Pf13478, Pf13738		HMPREF0531_10421; FC76_GL001760
378	High	A0A165FQS7	UvrABC system protein A OS=Lactobacillus plantarum OX=1590 GN=uvrA PE=3 SV=1	High	High	Lactobacillus Plantarum	18	14	14	25	1	951	104.9	7.01	193	38	13	6	cell communication;metabolic process;response to stimulus	cytoplasm	catalytic activity;DNA binding;metal ion binding;nucleotide binding	Pf00005, Pf13304		SF2A35B_2096
379	High	D7V885	Acetate kinase OS=Lactobacillus plantarum subsp. plantarum ATCC 14917 = JCM 1149 = CGMCC 1.2437 OX=525338 GN=ackA PE=3 SV=1	High	High	Lactobacillus Plantarum	28	10	10	25	1	406	44.7	6.35	150	129	9	6	metabolic process	cytoplasm	catalytic activity;metal ion binding;nucleotide binding	Pf00871		HMPREF0531_10362
380	High	A0A162F2Z6	Glucose-1-phosphate thymidylyltransferase OS=Lactobacillus plantarum OX=1590 GN=Lp19_0511 PE=3 SV=1	High	High	Lactobacillus Plantarum	35	8	8	25	1	289	32	5.52	188	91	8	6	metabolic process		catalytic activity;metal ion binding	Pf00483, Pf12804		WH27_04320			Streptomycin biosynthesis; Biosynthesis of antibiotics; Polyketide sugar unit biosynthesis; Metabolic pathways; Acarbose and validamycin biosynthesis
381	High	A0A165VLB3	Lipoate--protein ligase OS=Lactobacillus plantarum OX=1590 GN=Nizo1839_2466 PE=4 SV=1	High	High	Lactobacillus Plantarum	43	11	11	25	1	337	38.2	5.1	107	28	11	5	metabolic process		catalytic activity;nucleotide binding	Pf03099, Pf10437		ADS73_08505; SF2A35B_0674
382	High	A0A0G9FAC7	ABC transporter permease OS=Lactobacillus plantarum OX=1590 GN=A8704_03005 PE=3 SV=1	High	High	Lactobacillus Plantarum	26	10	10	25	1	491	53.8	9.82	63	217	5	9	transport	membrane	transporter activity	Pf00497, Pf00528		LpDm1_0380; WH27_00585; WU67_08770; AB662_14030; Nizo2877_2983; AOZ08_04680; LP80_918; IV39_GL001518; ASU25_07360
383	High	A0A0M0CER2	4-hydroxy-tetrahydrodipicolinate reductase OS=Lactobacillus plantarum OX=1590 GN=dapB PE=3 SV=1	High	High	Lactobacillus Plantarum	48	8	8	25	1	261	28.4	5.1	270	159	8	5	metabolic process	cytoplasm	catalytic activity;nucleotide binding	Pf01113, Pf01408, Pf05173		ADS73_10745
384	High	A0A2S3U3K0	Uncharacterized protein OS=Lactobacillus plantarum subsp. plantarum OX=337330 GN=S101258_02347 PE=4 SV=1	High	High	Lactobacillus Plantarum	53	7	7	25	1	150	17.1	5.36	143	124	6	6
385	High	A0A0L7Y2Y7	Aldose 1-epimerase OS=Lactobacillus plantarum OX=1590 GN=IV39_GL001874 PE=4 SV=1	High	High	Lactobacillus Plantarum	32	6	6	25	1	344	38.3	4.83	160	127	4	5	metabolic process		catalytic activity	Pf01263		AB662_08560; IV39_GL001874
386	High	A0A162F2R4	Universal stress protein OS=Lactobacillus plantarum OX=1590 GN=AVR82_16340 PE=4 SV=1	High	High	Lactobacillus Plantarum	68	7	6	25	1	143	15.8	6.1	160	114	6	5	response to stimulus			Pf00582
387	High	A0A0M4CNE7	FAD-binding oxidoreductase OS=Lactobacillus plantarum OX=1590 GN=AVR82_12370 PE=4 SV=1	High	High	Lactobacillus Plantarum	38	9	9	25	1	368	40.4	5.95	85	133	8	7	metabolic process		catalytic activity	Pf01266, Pf13450		LpDm1_2753; WH27_01925; IV39_GL003053; ASU25_04320
388	High	A0A165YVW4	Aminotransferase OS=Lactobacillus plantarum OX=1590 GN=Nizo1839_0404 PE=3 SV=1	High	High	Lactobacillus Plantarum	23	7	7	25	1	401	43.8	5.07	187	229	6	6	metabolic process		catalytic activity	Pf00155, Pf01041, Pf01053, Pf01212		SF2A35B_1725
389	High	A0A0G9GR57	Uncharacterized protein OS=Lactobacillus plantarum OX=1590 GN=WP50_18560 PE=3 SV=1	High	Not Found	Lactobacillus Plantarum	43	5	1	25	1	152	17.5	4.97	100	141	4	4	cell organization and biogenesis;metabolic process		catalytic activity;nucleotide binding	Pf00550, Pf04914		WP50_18560
390	High	A0A0L7Y818	Group B oligopeptidase PepB OS=Lactobacillus plantarum OX=1590 GN=pepF PE=3 SV=1	High	High	Lactobacillus Plantarum	38	14	14	24	1	603	67.7	5.21	158	61	13	4	metabolic process		catalytic activity;metal ion binding	Pf01432, Pf08439		WH27_00140; AB662_00240; LP80_1019; IV39_GL003277; ASU25_06895
391	High	A0A168F8N6	Dihydropteroate synthase OS=Lactobacillus plantarum OX=1590 GN=Nizo1839_1597 PE=4 SV=1	High	High	Lactobacillus Plantarum	44	12	1	24	1	382	43.3	5.73	282	142	11	5	metabolic process		catalytic activity	Pf00809		ADS73_01050; SF2A35B_1311
392	High	A0A165VB26	GTPase Obg OS=Lactobacillus plantarum OX=1590 GN=obg PE=3 SV=1	High	High	Lactobacillus Plantarum	41	12	12	24	1	431	46.7	5.41	149	63	11	4		cytoplasm	catalytic activity;metal ion binding;nucleotide binding	Pf01018, Pf01926, Pf02421, Pf09269		ADS73_02870; SF2A35B_0654
393	High	A0A0G9FAV3	ABC transporter ATP-binding protein OS=Lactobacillus plantarum OX=1590 GN=AVR82_06400 PE=4 SV=1	High	High	Lactobacillus Plantarum	29	11	11	24	1	540	60.2	5.01	176	75	11	6			catalytic activity;nucleotide binding;transporter activity	Pf00005, Pf12848, Pf13304		LpDm1_1865; WH27_13335; WU67_05265; AB662_03365; ADS73_10125; AOZ08_07535; LP80_1881; ASU25_11195; SF2A35B_1376
394	High	Q88V81	UDP-N-acetylglucosamine--N-acetylmuramyl-(pentapeptide) pyrophosphoryl-undecaprenol N-acetylglucosamine transferase OS=Lactobacillus plantarum (strain ATCC BAA-793 / NCIMB 8826 / WCFS1) OX=220668 GN=murG PE=3 SV=1	High	High	Lactobacillus Plantarum	44	12	6	24	1	363	38.7	9.61	146	135	10	7	cell division;cell organization and biogenesis;metabolic process;regulation of biological process	membrane	catalytic activity	Pf03033, Pf04101, Pf13528, Pf13579	1063553	lp_2196	murG		Peptidoglycan biosynthesis; Metabolic pathways; Vancomycin resistance
395	High	A0A1S0RWI6	GTPase Der OS=Lactobacillus plantarum OX=1590 GN=engA PE=3 SV=1	High	High	Lactobacillus Plantarum	28	11	11	24	1	436	48.7	5.59	234	67	10	6	regulation of biological process;response to stimulus		catalytic activity;nucleotide binding	Pf00009, Pf01926, Pf02421, Pf03193, Pf08477, Pf14714
396	High	A0A0G9F725	N-acetyldiaminopimelate deacetylase OS=Lactobacillus plantarum OX=1590 GN=AVR82_09560 PE=3 SV=1	High	High	Lactobacillus Plantarum	48	8	8	24	1	384	42.1	5.27	131	25	8	3	metabolic process		catalytic activity	Pf01546, Pf07687		LpDm1_2330; WH27_10815; WP50_37805; WU67_11305; Nizo2877_1836; AOZ08_13435; IV39_GL002046; ASU25_08770			Lysine biosynthesis; Biosynthesis of amino acids; Metabolic pathways; Biosynthesis of secondary metabolites
397	High	Q88Z14	NH(3)-dependent NAD(+) synthetase OS=Lactobacillus plantarum (strain ATCC BAA-793 / NCIMB 8826 / WCFS1) OX=220668 GN=nadE PE=3 SV=1	High	High	Lactobacillus Plantarum	48	9	9	24	1	275	30.6	5.17	153	32	9	5	metabolic process		catalytic activity;metal ion binding;nucleotide binding	Pf02540	1064235	lp_0566	nadE		Metabolic pathways; Nicotinate and nicotinamide metabolism
398	High	A0A0G9FD55	Methionine aminopeptidase OS=Lactobacillus plantarum OX=1590 GN=map PE=3 SV=1	High	High	Lactobacillus Plantarum	37	6	6	24	1	263	29.1	5.11	241	206	6	4	metabolic process		catalytic activity;metal ion binding	Pf00557		LpDm1_2195; WH27_08080; WU67_00720; AB662_10555; ADS73_05585; Nizo2877_0514; AOZ08_02200; LP80_2924; IV39_GL002205; ASU25_01655; SF2A35B_2894
399	High	T5JXZ6	Uncharacterized protein OS=Lactobacillus plantarum EGD-AQ4 OX=1382301 GN=N692_12485 PE=4 SV=1	High	High	Lactobacillus Plantarum	30	7	2	24	1	322	34.3	9.55	26	173	3	7				Pf06207		N692_12485
400	High	Q88WU8	Translation initiation factor IF-3 OS=Lactobacillus plantarum (strain ATCC BAA-793 / NCIMB 8826 / WCFS1) OX=220668 GN=infC PE=3 SV=1	High	High	Lactobacillus Plantarum	31	5	5	24	1	173	19.6	9.95	284	119	5	3	metabolic process	cytoplasm	RNA binding	Pf00707, Pf05198	1061201	lp_1515	infC
401	High	A0A0R2GGP0	Divalent metal cation transporter MntH OS=Lactobacillus plantarum OX=1590 GN=mntH PE=3 SV=1	High	High	Lactobacillus Plantarum	14	5	3	24	1	530	57.2	8.88	40	308	4	5	transport	membrane	metal ion binding;transporter activity	Pf01566		IV39_GL001505
402	High	A0A0G9F8V9	LysM domain-containing protein OS=Lactobacillus plantarum OX=1590 GN=A8704_04265 PE=4 SV=1	High	High	Lactobacillus Plantarum	35	5	5	24	1	210	21.6	9.61	153	254	4	5		membrane		Pf01476		LpDm1_2662; WH27_01495; WU67_09705; ADS73_10780; Nizo2877_2787; AOZ08_03745; LP80_1268; IV39_GL001751; ASU25_05550
403	High	A0A1E3KNZ8	Uncharacterized protein OS=Lactobacillus plantarum OX=1590 GN=LPJSA22_00525 PE=4 SV=1	High	High	Lactobacillus Plantarum	24	15	15	23	1	727	80.4	7.05	236	93	13	6	metabolic process			Pf00575, Pf03934, Pf09371, Pf12836, Pf14635, Pf14639
404	High	A0A0L7Y4U2	DNA helicase OS=Lactobacillus plantarum OX=1590 GN=AVR82_15670 PE=4 SV=1	High	High	Lactobacillus Plantarum	27	15	15	23	1	768	87.9	6.35	231	34	15	4	metabolic process		catalytic activity;DNA binding;nucleotide binding	Pf13245, Pf13361, Pf13538		AB662_06435; Nizo2877_1447; AOZ08_06960; IV39_GL000916; ASU25_06530
405	High	A0A0G9GKP3	Dihydropteroate synthase OS=Lactobacillus plantarum OX=1590 GN=folP PE=4 SV=1	High	Not Found	Lactobacillus Plantarum	47	12	1	23	1	382	43.4	5.73	253	116	11	4	metabolic process		catalytic activity	Pf00809		LpDm1_2403; WP50_33435; WU67_13540; Nizo2877_0765; AOZ08_09315; IV39_GL002861; ASU25_10050
406	High	A0A2I0ZGB1	DNA/RNA non-specific endonuclease OS=Lactobacillus plantarum OX=1590 GN=CUR48_02395 PE=4 SV=1	High	High	Lactobacillus Plantarum	30	9	9	23	1	314	34.3	9.8	54	373	3	9
407	High	A0A162G5C0	Phosphate acyltransferase OS=Lactobacillus plantarum OX=1590 GN=plsX PE=3 SV=1	High	High	Lactobacillus Plantarum	29	9	9	23	1	348	37.4	6.06	250	246	9	5	metabolic process	cytoplasm	catalytic activity	Pf02504
408	High	A0A165XVJ1	Probable tRNA sulfurtransferase OS=Lactobacillus plantarum OX=1590 GN=thiI PE=3 SV=1	High	High	Lactobacillus Plantarum	34	11	11	23	1	405	45.3	6.57	173	50	11	4	metabolic process	cytoplasm	catalytic activity;nucleotide binding;RNA binding	Pf02568, Pf02926		ADS73_11390; SF2A35B_1265
409	High	A0A2S1TA73	Threonine synthase OS=Lactobacillus plantarum OX=1590 GN=LpLQ80_11865 PE=4 SV=1	High	High	Lactobacillus Plantarum	21	9	9	23	1	497	54.5	6.35	205	163	8	5
410	High	M4KQA7	Ribosome-recycling factor OS=Lactobacillus plantarum ZJ316 OX=1284663 GN=frr PE=3 SV=1	High	High	Lactobacillus Plantarum	60	9	9	23	1	187	20.6	6.62	149	47	9	4	cell organization and biogenesis;metabolic process	cytoplasm		Pf01765		zj316_2010	frr
411	High	A0A165MU30	Cytochrome P450 OS=Lactobacillus plantarum OX=1590 GN=Nizo2802_2567 PE=3 SV=1	High	High	Lactobacillus Plantarum	29	10	10	23	1	419	48.3	5.11	121	90	6	9	metabolic process		catalytic activity;metal ion binding	Pf00067
412	High	A0A0M4CPK6	NADPH-dependent FMN reductase OS=Lactobacillus plantarum OX=1590 GN=IV39_GL002217 PE=4 SV=1	High	High	Lactobacillus Plantarum	45	6	6	23	1	223	24.5	6.39	99	163	4	6	metabolic process		catalytic activity	Pf02525, Pf03358		IV39_GL002217
413	High	A0A162HA41	Ribonucleotide reductase of class Ib beta subunit OS=Lactobacillus plantarum OX=1590 GN=Nizo2891_1565 PE=4 SV=1	High	High	Lactobacillus Plantarum	23	6	6	23	1	336	39.1	4.61	100	195	5	6	metabolic process			Pf00268
414	High	Q88XY7	30S ribosomal protein S10 OS=Lactobacillus plantarum (strain ATCC BAA-793 / NCIMB 8826 / WCFS1) OX=220668 GN=rpsJ PE=3 SV=1	High	High	Lactobacillus Plantarum	44	5	5	23	1	102	11.7	9.92	124	94	5	4	metabolic process	ribosome	RNA binding;structural molecule activity	Pf00338	1062667	lp_1032	rpsJ		Ribosome
415	High	D7VCP2	Uncharacterized protein OS=Lactobacillus plantarum subsp. plantarum ATCC 14917 = JCM 1149 = CGMCC 1.2437 OX=525338 GN=HMPREF0531_11915 PE=4 SV=1	High	High	Lactobacillus Plantarum	29	5	5	23	1	212	24.1	9.7	57	180	4	5		membrane				HMPREF0531_11915; FC76_GL002060
416	High	A0A199QKR6	30S ribosomal protein S9 OS=Lactobacillus plantarum OX=1590 GN=rpsI PE=3 SV=1	High	High	Lactobacillus Plantarum	22	3	3	23	1	130	14.6	10.39	215	92	3	3	metabolic process	ribosome	structural molecule activity	Pf00380
417	High	A0A162F3G4	Uncharacterized protein OS=Lactobacillus plantarum OX=1590 GN=Lp19_0276 PE=4 SV=1	High	High	Lactobacillus Plantarum	30	11	11	22	1	454	49.2	5.47	221	148	8	7	cellular homeostasis;metabolic process;regulation of biological process		catalytic activity;nucleotide binding	Pf00070, Pf02852, Pf07992, Pf13434, Pf13738
418	High	A0A165Z0M1	tRNA uridine 5-carboxymethylaminomethyl modification enzyme MnmG OS=Lactobacillus plantarum OX=1590 GN=mnmG PE=3 SV=1	High	High	Lactobacillus Plantarum	20	12	12	22	1	637	70.8	6.9	160	118	11	9	metabolic process	cytoplasm	catalytic activity;nucleotide binding	Pf01134, Pf13932		ADS73_00555; SF2A35B_2525
419	High	A0A0R1UUE7	UDP-N-acetylmuramoyl-L-alanyl-D-glutamate--2,6-diaminopimelate ligase OS=Lactobacillus plantarum subsp. argentoratensis DSM 16365 OX=1423831 GN=murE PE=3 SV=1	High	High	Lactobacillus Plantarum	22	9	9	22	1	550	60.3	5.77	112	201	6	8	cell division;cell organization and biogenesis;metabolic process;regulation of biological process	cytoplasm	catalytic activity;metal ion binding;nucleotide binding	Pf01225, Pf02875, Pf08245		FD10_GL000247
420	High	A0A0L7Y0D7	DNA topoisomerase 4 subunit B OS=Lactobacillus plantarum OX=1590 GN=parE PE=3 SV=1	High	High	Lactobacillus Plantarum	26	12	12	22	1	668	74.5	7.09	141	88	11	6	metabolic process	chromosome	catalytic activity;DNA binding;nucleotide binding	Pf00204, Pf00986, Pf01751, Pf02518		LpDm1_2698; WH27_01660; AB662_15080; ADS73_10605; Nizo2877_2751; AOZ08_03575; LP80_1230; IV39_GL000291; ASU25_14940
421	High	A0A0G9F5U4	GNAT family N-acetyltransferase OS=Lactobacillus plantarum OX=1590 GN=A8704_06560 PE=4 SV=1	High	High	Lactobacillus Plantarum	58	7	7	22	1	172	19.2	5.67	100	88	4	7			catalytic activity	Pf00583, Pf13302, Pf13523		LpDm1_0132; WH27_03865; WU67_15600; AB662_01075; ADS73_03480; Nizo2877_2301; LP80_2982; SF2A35B_1524
422	High	A0A162G753	Tyrosine-protein kinase EpsD OS=Lactobacillus plantarum OX=1590 GN=Nizo2891_1777 PE=4 SV=1	High	High	Lactobacillus Plantarum	30	6	1	22	1	242	26.3	7.61	184	263	4	6	metabolic process		catalytic activity	Pf01656, Pf09140, Pf13614
423	High	A0A165DXE2	Phosphate ABC transporter periplasmicphosphate-binding protein PstS OS=Lactobacillus plantarum OX=1590 GN=Lp19_2149 PE=4 SV=1	High	High	Lactobacillus Plantarum	36	7	7	22	1	291	31.5	9.86	86	245	4	7	transport	membrane		Pf12727, Pf12849, Pf13531		WH27_06220			ABC transporters; Two-component system
424	High	A0A0G9GTF0	Preprotein translocase subunit YajC OS=Lactobacillus plantarum OX=1590 GN=yajC PE=4 SV=1	High	High	Lactobacillus Plantarum	35	5	5	22	1	127	13.8	4.94	134	233	3	5		membrane		Pf02699		LpDm1_2313; WP50_07075; WU67_11390; Nizo2877_1819; AOZ08_13350; LP80_759
425	High	A0A162G7W0	DegV family protein OS=Lactobacillus plantarum OX=1590 GN=Lp19_0385 PE=4 SV=1	High	High	Lactobacillus Plantarum	34	5	1	22	1	230	25.1	9.35	135	42	3	5				Pf02645
426	High	A0A0R1V204	Cell cycle protein GpsB OS=Lactobacillus plantarum subsp. argentoratensis DSM 16365 OX=1423831 GN=gpsB PE=3 SV=1	High	High	Lactobacillus Plantarum	58	6	6	22	1	130	14.9	7.34	131	167	4	6	cell division;regulation of biological process	cytoplasm		Pf05103		FD10_GL002199
427	High	A0A199QG25	Transcription termination/antitermination protein NusG OS=Lactobacillus plantarum OX=1590 GN=nusG PE=3 SV=1	High	High	Lactobacillus Plantarum	29	4	4	22	1	182	20.6	4.86	100	91	4	3	metabolic process;regulation of biological process			Pf02357
428	High	Q88Z52	50S ribosomal protein L31 type B OS=Lactobacillus plantarum (strain ATCC BAA-793 / NCIMB 8826 / WCFS1) OX=220668 GN=rpmE2 PE=1 SV=1	High	High	Lactobacillus Plantarum	72	3	3	22	1	81	9.1	7.5	123	93	3	2	metabolic process	ribosome	structural molecule activity	Pf01197	1061502	lp_0512	rpmE		Ribosome
429	High	Q88WU7	50S ribosomal protein L35 OS=Lactobacillus plantarum (strain ATCC BAA-793 / NCIMB 8826 / WCFS1) OX=220668 GN=rpmI PE=3 SV=1	High	High	Lactobacillus Plantarum	31	2	2	22	1	64	7.4	12.04	216	66	2	2	metabolic process	ribosome	structural molecule activity	Pf01632	1061110	lp_1516	rpmI		Ribosome
430	High	A0A151G7G9	DEAD-box ATP-dependent RNA helicase CshB OS=Lactobacillus plantarum OX=1590 GN=cshB PE=3 SV=1	High	High	Lactobacillus Plantarum	38	14	14	21	1	447	50.6	9.86	153	91	12	7	metabolic process;response to stimulus	cytoplasm	catalytic activity;nucleotide binding;RNA binding	Pf00270, Pf00271
431	High	A0A1S0RTY8	Uncharacterized protein OS=Lactobacillus plantarum OX=1590 GN=AVR82_06435 PE=4 SV=1	High	High	Lactobacillus Plantarum	16	12	12	21	1	1106	116.2	9.14	27	200	4	12	transport	membrane		Pf01061, Pf12698, Pf12730		ASU25_11160
432	High	A0A2I0Z9C7	DUF1906 domain-containing protein OS=Lactobacillus plantarum OX=1590 GN=CUR48_15290 PE=4 SV=1	High	High	Lactobacillus Plantarum	20	13	13	21	1	777	84.6	5.73	171	89	12	7
433	High	A0A0G9FE82	Fructose PTS, EIIABC OS=Lactobacillus plantarum OX=1590 GN=fruB PE=4 SV=1	High	High	Lactobacillus Plantarum	17	10	10	21	1	655	68.5	5.81	62	139	6	8	transport	membrane	catalytic activity;transporter activity	Pf00359, Pf02302, Pf02378		LpDm1_0366; WH27_00655; WU67_08840; AB662_14100; Nizo2877_2969; AOZ08_04610; LP80_904; IV39_GL001533; ASU25_07430			Fructose and mannose metabolism; Phosphotransferase system (PTS); Metabolic pathways; Microbial metabolism in diverse environments
434	High	A0A2S3U7H7	Homoserine dehydrogenase OS=Lactobacillus plantarum subsp. plantarum OX=337330 GN=S101258_00987 PE=4 SV=1	High	High	Lactobacillus Plantarum	30	11	11	21	1	428	46.6	5.29	191	93	10	6
435	High	A0A162HC46	DUF871 domain-containing protein OS=Lactobacillus plantarum OX=1590 GN=LPJSA22_02511 PE=4 SV=1	High	High	Lactobacillus Plantarum	32	10	10	21	1	363	40.7	5.2	132	48	10	7			catalytic activity	Pf05913
436	High	A0A0R1V4G0	Beta-phosphoglucomutase OS=Lactobacillus plantarum subsp. argentoratensis DSM 16365 OX=1423831 GN=FD10_GL002981 PE=4 SV=1	High	High	Lactobacillus Plantarum	40	8	8	21	1	245	26.2	4.82	185	138	7	7	metabolic process		catalytic activity;metal ion binding	Pf00702, Pf13242, Pf13419		FD10_GL002981
437	High	A0A0G9GYB6	Beta-lactamase OS=Lactobacillus plantarum OX=1590 GN=AVR82_04815 PE=4 SV=1	High	High	Lactobacillus Plantarum	34	9	9	21	1	329	37.3	5.78	101	99	7	7			catalytic activity	Pf00144		LpDm1_3129; WH27_10660; WP50_09795; WU67_05055; Nizo2877_0002; AOZ08_14170; LP80_2426; IV39_GL002756; ASU25_15055
438	High	A0A1A0DFA9	DegV family protein OS=Lactobacillus plantarum OX=1590 GN=CUR48_10600 PE=4 SV=1	High	High	Lactobacillus Plantarum	47	9	9	21	1	289	32.2	5.68	84	112	8	6				Pf02645
439	High	A0A2S1T6L8	23S rRNA (Uracil(1939)-C(5))-methyltransferase RlmD OS=Lactobacillus plantarum OX=1590 GN=LpLQ80_05060 PE=4 SV=1	High	High	Lactobacillus Plantarum	34	10	10	21	1	458	51.1	7.23	110	26	9	7
440	High	A0A165PXR1	DegV family protein OS=Lactobacillus plantarum OX=1590 GN=Nizo2891_2176 PE=4 SV=1	High	High	Lactobacillus Plantarum	40	7	3	21	1	282	30.5	9.23	94	35	5	6				Pf02645
441	High	A0A2I0ZF38	Glycine--tRNA ligase alpha subunit OS=Lactobacillus plantarum OX=1590 GN=glyQ PE=3 SV=1	High	High	Lactobacillus Plantarum	23	6	6	21	1	299	34.5	4.96	178	80	6	5
442	High	A0A0G9FBB9	Uncharacterized protein OS=Lactobacillus plantarum OX=1590 GN=A8704_00605 PE=4 SV=1	High	High	Lactobacillus Plantarum	75	8	8	21	1	113	13	4.65	126	63	8	6						LpDm1_0656; WH27_12370; WP50_14520; WU67_06285; AB662_01620; ADS73_08590; Nizo2877_1981; AOZ08_05425; LP80_657; IV39_GL002445; ASU25_11795; SF2A35B_2675
443	High	A0A0M4RTT5	NAD-dependent succinate-semialdehyde dehydrogenase OS=Lactobacillus plantarum OX=1590 GN=gabD PE=4 SV=1	High	High	Lactobacillus Plantarum	35	9	9	21	1	470	50.4	4.92	93	43	9	6	metabolic process		catalytic activity	Pf00171		LpDm1_2576; WH27_14035; Nizo2877_0940; AOZ08_11640; IV39_GL001335; ASU25_13050			Metabolic pathways; Nicotinate and nicotinamide metabolism; Tyrosine metabolism; Butanoate metabolism; Alanine, aspartate and glutamate metabolism; Microbial metabolism in diverse environments
444	High	A0A165G0H1	Uncharacterized protein OS=Lactobacillus plantarum OX=1590 GN=Nizo2802_1055 PE=4 SV=1	High	High	Lactobacillus Plantarum	47	8	8	21	1	214	24	7.49	132	88	8	4			DNA binding	Pf01381, Pf12844, Pf13443		LpDm1_3035
445	High	A0A162HBB7	Ribokinase OS=Lactobacillus plantarum OX=1590 GN=rbsK PE=3 SV=1	High	High	Lactobacillus Plantarum	32	7	7	21	1	306	31.8	5.3	70	140	6	5	metabolic process	cytoplasm	catalytic activity;metal ion binding;nucleotide binding	Pf00294, Pf08543
446	High	A0A2K7QSU1	4-hydroxy-tetrahydrodipicolinate synthase OS=Lactobacillus plantarum OX=1590 GN=dapA PE=3 SV=1	High	High	Lactobacillus Plantarum	44	7	7	21	1	290	30.5	5.29	100	107	5	6
447	High	A0A165WC45	33 kDa chaperonin OS=Lactobacillus plantarum OX=1590 GN=hslO PE=3 SV=1	High	High	Lactobacillus Plantarum	29	7	7	21	1	295	31.5	5.01	203	110	7	5	metabolic process	cytoplasm	protein binding	Pf01430		ADS73_07295; SF2A35B_3042
448	High	A0A165NPF3	L-lactate dehydrogenase OS=Lactobacillus plantarum OX=1590 GN=Nizo2802_0945 PE=3 SV=1	High	High	Lactobacillus Plantarum	29	8	8	21	1	305	32.5	5.35	148	257	7	7	metabolic process;transport		catalytic activity	Pf00056, Pf02254, Pf02866, Pf03435
449	High	A0A0G9GRJ1	Amino acid ABC transporter substrate-binding protein OS=Lactobacillus plantarum OX=1590 GN=AVR82_05210 PE=3 SV=1	Not Found	High	Lactobacillus Plantarum	18	5	1	21	1	271	29.3	9.96	53	306	3	5	transport	membrane	receptor activity;signal transducer activity;transporter activity	Pf00060, Pf00497, Pf12974		LpDm1_2471; WP50_12685; WU67_14005; IV39_GL001439; ASU25_10370
450	High	A0A1E3KT29	tRNA-specific 2-thiouridylase MnmA OS=Lactobacillus plantarum OX=1590 GN=mnmA PE=3 SV=1	High	High	Lactobacillus Plantarum	34	11	11	20	1	381	42.9	6.02	118	51	10	4	metabolic process	cytoplasm	catalytic activity;nucleotide binding;RNA binding	Pf03054
451	High	A0A0R1UHV7	Signal recognition particle receptor FtsY OS=Lactobacillus plantarum subsp. argentoratensis DSM 16365 OX=1423831 GN=ftsY PE=3 SV=1	High	High	Lactobacillus Plantarum	33	13	13	20	1	515	53.9	4.97	93	103	10	8	cell division;cell organization and biogenesis;transport	cytoplasm;membrane	catalytic activity;nucleotide binding	Pf00448, Pf02881		FD10_GL001060
452	High	A0A0G9FFB0	Cell surface protein OS=Lactobacillus plantarum OX=1590 GN=AYO51_14885 PE=4 SV=1	High	High	Lactobacillus Plantarum	41	11	11	20	1	325	34.6	9.52	105	245	5	11						LpDm1_0782; WH27_05865; WU67_07455; AB662_02470; Nizo2877_1371; AOZ08_06605; LP80_1751; IV39_GL000840; ASU25_00620
453	High	A0A2S3U0N7	Response regulator ArlR OS=Lactobacillus plantarum subsp. plantarum OX=337330 GN=S101258_03417 PE=4 SV=1	High	High	Lactobacillus Plantarum	33	9	9	20	1	235	27	5.34	155	45	8	4
454	High	A0A165W617	Amino acid ABC transporter ATP-binding protein OS=Lactobacillus plantarum OX=1590 GN=A8704_13300 PE=4 SV=1	High	High	Lactobacillus Plantarum	52	9	9	20	1	253	28.1	5.86	68	188	3	9	cell division;transport		catalytic activity;nucleotide binding;transporter activity	Pf00005, Pf03193, Pf05729, Pf11398, Pf13207, Pf13304, Pf13476, Pf13555, Pf13558		LpDm1_2472; WH27_14505; WU67_14010; AB662_09235; Nizo2877_0834; AOZ08_08995; LP80_1833; ASU25_10375			ABC transporters
455	High	A0A2I0YVC7	Nucleoside hydrolase OS=Lactobacillus plantarum OX=1590 GN=A8704_14740 PE=4 SV=1	High	High	Lactobacillus Plantarum	32	7	7	20	1	326	35.4	4.58	165	95	7	4
456	High	A0A162E2J5	LacX protein plasmid OS=Lactobacillus plantarum OX=1590 GN=Nizo1839_2334 PE=4 SV=1	High	High	Lactobacillus Plantarum	39	7	7	20	1	292	32.6	4.88	114	81	7	5	metabolic process		catalytic activity	Pf01263, Pf09095		SF2A35B_2714
457	High	A0A2S3U4A0	Putative universal stress protein OS=Lactobacillus plantarum subsp. plantarum OX=337330 GN=S101258_02419 PE=4 SV=1	High	High	Lactobacillus Plantarum	48	6	6	20	1	147	16.3	6.39	123	49	6	3
458	High	A0A2S3U0T8	Glycerol-3-phosphate cytidylyltransferase OS=Lactobacillus plantarum subsp. plantarum OX=337330 GN=S101258_03276 PE=4 SV=1	High	High	Lactobacillus Plantarum	46	7	7	20	1	134	15.8	7.39	185	167	6	4
459	High	A0A1S0RZQ9	Stress response regulator Gls24 OS=Lactobacillus plantarum OX=1590 GN=AVR82_17240 PE=4 SV=1	High	High	Lactobacillus Plantarum	25	5	5	20	1	180	19.5	5.14	243	62	5	3				Pf03780
460	High	Q88XX8	50S ribosomal protein L29 OS=Lactobacillus plantarum (strain ATCC BAA-793 / NCIMB 8826 / WCFS1) OX=220668 GN=rpmC PE=3 SV=1	High	High	Lactobacillus Plantarum	52	4	4	20	1	64	7.5	9.92	208	74	4	4	metabolic process	ribosome	structural molecule activity	Pf00831	1063521	lp_1043	rpmC		Ribosome
461	High	A0A2S3U5L5	Uncharacterized protein OS=Lactobacillus plantarum subsp. plantarum OX=337330 GN=S101258_01646 PE=4 SV=1	High	High	Lactobacillus Plantarum	42	5	5	20	1	179	19.3	9.48	147	77	5	3
462	High	A0A2S3U1Z2	Penicillin-binding protein 2x OS=Lactobacillus plantarum subsp. plantarum OX=337330 GN=S101258_02928 PE=4 SV=1	High	High	Lactobacillus Plantarum	20	12	12	19	1	713	77.2	9.85	25	207	4	12
463	High	A0A0G9FCB5	MarR family transcriptional regulator OS=Lactobacillus plantarum OX=1590 GN=A8704_12550 PE=4 SV=1	High	High	Lactobacillus Plantarum	49	8	8	19	1	167	19.8	6.06	192	64	7	4	metabolic process;regulation of biological process		DNA binding	Pf01047, Pf09339, Pf12802, Pf13463		LpDm1_2042; WP50_29430; WU67_04720; AB662_08875; AOZ08_00320; LP80_1507; IV39_GL001934; ASU25_03860
464	High	A0A0R1UNA1	Membrane protein insertase YidC OS=Lactobacillus plantarum subsp. argentoratensis DSM 16365 OX=1423831 GN=yidC PE=3 SV=1	High	High	Lactobacillus Plantarum	22	6	6	19	1	307	34.2	10.05	88	219	3	6	transport	membrane		Pf02096		FD10_GL000984
465	High	A0A0R1U8Z1	Peptide chain release factor 3 OS=Lactobacillus plantarum subsp. argentoratensis DSM 16365 OX=1423831 GN=prfC PE=3 SV=1	High	High	Lactobacillus Plantarum	23	11	11	19	1	525	59.6	5.49	93	22	10	4	cell organization and biogenesis;metabolic process;regulation of biological process;response to stimulus	cytoplasm	catalytic activity;nucleotide binding;RNA binding	Pf00009, Pf01926, Pf03144, Pf08477, Pf14492		FD10_GL001788
466	High	A0A166DTK5	Glutamate dehydrogenase OS=Lactobacillus plantarum OX=1590 GN=gdhA PE=3 SV=1	High	High	Lactobacillus Plantarum	32	10	10	19	1	448	48.6	5.43	60	80	7	8	metabolic process		catalytic activity	Pf00208, Pf02812		Nizo2877_2186
467	High	A0A0R2GFK8	Aryl-alcohol dehydrogenase family enzyme OS=Lactobacillus plantarum OX=1590 GN=IV39_GL000033 PE=4 SV=1	High	High	Lactobacillus Plantarum	28	8	8	19	1	330	36.9	7.31	203	18	8	2				Pf00248		IV39_GL000033
468	High	A0A165LFE5	Threonylcarbamoyl-AMP synthase OS=Lactobacillus plantarum OX=1590 GN=Lp19_1893 PE=3 SV=1	High	High	Lactobacillus Plantarum	43	8	8	19	1	339	36.3	5.4	97	73	8	5	metabolic process	cytoplasm	catalytic activity;nucleotide binding;RNA binding	Pf01300, Pf03481		WH27_11270
469	High	A0A2S3U3V0	Putative protease eep OS=Lactobacillus plantarum subsp. plantarum OX=337330 GN=rseP PE=4 SV=1	High	High	Lactobacillus Plantarum	29	9	9	19	1	425	45.8	9.06	65	205	4	8
470	High	A0A162EEM8	Cell surface hydrolase OS=Lactobacillus plantarum OX=1590 GN=A8704_01195 PE=4 SV=1	High	High	Lactobacillus Plantarum	34	7	1	19	1	287	31.7	9.83	42	164	4	7			catalytic activity	Pf00561, Pf06028		AB662_12505
471	High	A0A162EB44	Chromosome partitioning protein ParA OS=Lactobacillus plantarum OX=1590 GN=Nizo2802_1596 PE=4 SV=1	High	High	Lactobacillus Plantarum	26	8	8	19	1	340	39.1	8.35	89	55	8	6		membrane		Pf00142, Pf01656, Pf02374, Pf09140, Pf13614
472	High	A0A165WJ50	Rhodanese-like domain protein OS=Lactobacillus plantarum OX=1590 GN=Nizo1839_1774 PE=4 SV=1	High	High	Lactobacillus Plantarum	47	6	6	19	1	137	15.8	9.83	62	49	5	6		membrane		Pf00581		ADS73_09660; SF2A35B_0242
473	High	A0A0G9GTH7	Thiol peroxidase OS=Lactobacillus plantarum OX=1590 GN=A8704_02015 PE=3 SV=1	High	High	Lactobacillus Plantarum	52	5	5	19	1	164	18.2	5.34	119	37	5	4	cellular homeostasis;metabolic process;regulation of biological process		antioxidant activity;catalytic activity	Pf00578, Pf08534		LpDm1_0475; WP50_11925; WU67_11540; AB662_13225; Nizo2877_1787; AOZ08_09940; ASU25_00655
474	High	A0A1W6NVP2	Universal stress protein OS=Lactobacillus plantarum OX=1590 GN=BIZ32_14730 PE=4 SV=1	High	High	Lactobacillus Plantarum	39	5	5	19	1	150	16	4.81	186	154	4	4	response to stimulus			Pf00582
475	High	A0A165XIY8	30S ribosomal protein S17 OS=Lactobacillus plantarum OX=1590 GN=rpsQ PE=3 SV=1	High	High	Lactobacillus Plantarum	28	3	3	19	1	89	10.4	10.1	120	101	3	3	metabolic process	ribosome	RNA binding;structural molecule activity	Pf00366		ADS73_14105; SF2A35B_2229
476	High	A0A0G9FDP5	Chromosome partition protein Smc OS=Lactobacillus plantarum OX=1590 GN=smc PE=3 SV=1	High	Not Found	Lactobacillus Plantarum	16	15	3	18	1	1185	131.9	5.55	197	83	14	4	cell division;cell organization and biogenesis;metabolic process	chromosome;cytoplasm	DNA binding;nucleotide binding;protein binding	Pf02463, Pf06470, Pf13175, Pf13304, Pf13476, Pf13514, Pf13555		LpDm1_2875; WH27_02480; WU67_03195; Nizo2877_2569; AOZ08_07920; IV39_GL002928; ASU25_14610
477	High	A0A0P8Z8F9	Acetaldehyde dehydrogenase OS=Lactobacillus plantarum OX=1590 GN=A8704_10240 PE=4 SV=1	High	High	Lactobacillus Plantarum	36	11	11	18	1	455	48.6	6.8	200	30	11	4	metabolic process		catalytic activity	Pf00171		Nizo2877_0578; AOZ08_02525; IV39_GL002141; ASU25_01330
478	High	U2WKM4	Chromosome partition protein Smc OS=Lactobacillus plantarum AY01 OX=1358413 GN=smc PE=3 SV=1	High	High	Lactobacillus Plantarum	15	13	1	18	1	1185	131.9	5.71	174	83	12	5	cell division;cell organization and biogenesis;metabolic process	chromosome;cytoplasm	DNA binding;nucleotide binding;protein binding	Pf02463, Pf06470, Pf13175, Pf13304, Pf13476, Pf13514, Pf13555		N644_1908
479	High	A0A165PS99	Oxidoreductase Gfo/Idh/MocA family OS=Lactobacillus plantarum OX=1590 GN=Nizo2891_2417 PE=4 SV=1	High	High	Lactobacillus Plantarum	39	9	9	18	1	335	37.1	5.21	71	131	5	9	metabolic process		catalytic activity;nucleotide binding	Pf01408, Pf03447
480	High	A0A1W6NVF4	Endonuclease MutS2 OS=Lactobacillus plantarum OX=1590 GN=mutS2 PE=3 SV=1	High	High	Lactobacillus Plantarum	16	12	12	18	1	801	88.8	6.68	227	54	12	3	metabolic process;regulation of biological process;response to stimulus		catalytic activity;DNA binding;nucleotide binding	Pf00488, Pf01713, Pf05192, Pf13304
481	High	A0A165R912	Chromosome partitioning protein ParA/ Sporulation initiation inhibitor protein Soj OS=Lactobacillus plantarum OX=1590 GN=Lp19_2748 PE=4 SV=1	High	High	Lactobacillus Plantarum	38	8	8	18	1	305	34.6	6.28	99	83	7	5				Pf01656, Pf13614
482	High	A0A0L7XZA4	6-phosphogluconolactonase OS=Lactobacillus plantarum OX=1590 GN=AVR82_09890 PE=4 SV=1	High	High	Lactobacillus Plantarum	32	8	8	18	1	339	36.5	5.12	108	65	8	4			catalytic activity;protein binding	Pf10282		WH27_00170; AB662_13630; IV39_GL003271; ASU25_06925			Biosynthesis of antibiotics; Pentose phosphate pathway; Carbon metabolism; Metabolic pathways; Microbial metabolism in diverse environments; Biosynthesis of secondary metabolites
483	High	A0A0R1V0R2	Tryptophanyl-tRNA synthetase II OS=Lactobacillus plantarum subsp. argentoratensis DSM 16365 OX=1423831 GN=FD10_GL002519 PE=3 SV=1	High	High	Lactobacillus Plantarum	33	8	8	18	1	341	37.9	6.34	159	27	7	3	metabolic process	cytoplasm	catalytic activity;nucleotide binding	Pf00579		FD10_GL002519
484	High	A0A0R1V8M5	Site-specific DNA-methyltransferase OS=Lactobacillus plantarum subsp. argentoratensis DSM 16365 OX=1423831 GN=FD10_GL002197 PE=3 SV=1	High	High	Lactobacillus Plantarum	32	9	9	18	1	400	45.2	5.82	73	43	8	4	metabolic process		catalytic activity;RNA binding	Pf01170, Pf02926, Pf13659		FD10_GL002197
485	High	A0A0G9FBP6	Aminopeptidase P family protein OS=Lactobacillus plantarum OX=1590 GN=pepP PE=3 SV=1	High	High	Lactobacillus Plantarum	33	7	7	18	1	353	37.8	4.75	209	39	6	3	metabolic process		catalytic activity;metal ion binding	Pf00557, Pf01321		LpDm1_2910; WH27_02650; WU67_03365; LP80_1408; IV39_GL002893; ASU25_14440
486	High	U2WMI7	dTDP-4-dehydrorhamnose reductase OS=Lactobacillus plantarum AY01 OX=1358413 GN=N644_1231 PE=3 SV=1	High	High	Lactobacillus Plantarum	49	10	10	18	1	278	31	5.55	82	83	9	5	metabolic process		catalytic activity	Pf01073, Pf01370, Pf02719, Pf04321, Pf07993, Pf13460		N644_1231
487	High	A0A165NKB9	ABC transporter ATPase component OS=Lactobacillus plantarum OX=1590 GN=Nizo2802_1280 PE=4 SV=1	High	High	Lactobacillus Plantarum	39	8	8	18	1	246	28.1	5.8	98	94	7	7	transport		catalytic activity;nucleotide binding;transporter activity	Pf00005, Pf02463, Pf03193, Pf13191, Pf13304, Pf13555, Pf13558
488	High	P77888	Orotidine 5'-phosphate decarboxylase OS=Lactobacillus plantarum (strain ATCC BAA-793 / NCIMB 8826 / WCFS1) OX=220668 GN=pyrF PE=3 SV=2	High	High	Lactobacillus Plantarum	43	7	7	18	1	237	24.9	7.59	99	61	6	3	metabolic process		catalytic activity	Pf00215	1062962	lp_2698	pyrF		Pyrimidine metabolism; Metabolic pathways
489	High	A0A2S3U5S3	Putative HIT-like protein OS=Lactobacillus plantarum subsp. plantarum OX=337330 GN=S101258_01634 PE=4 SV=1	High	High	Lactobacillus Plantarum	53	8	8	18	1	150	17	5.55	180	92	8	4
490	High	U2WQ12	Copy number control protein OS=Lactobacillus plantarum AY01 OX=1358413 GN=N644_0276 PE=4 SV=1	High	High	Lactobacillus Plantarum	42	8	8	18	1	266	29.4	4.86	93	55	7	5				Pf00142, Pf01656, Pf02374, Pf06564, Pf09140, Pf13614		N644_0276
491	High	A0A2S3U6W9	Putative universal stress protein OS=Lactobacillus plantarum subsp. plantarum OX=337330 GN=S101258_01468 PE=4 SV=1	High	High	Lactobacillus Plantarum	48	6	6	18	1	182	20.3	8.72	209	64	5	3
492	High	Q88XZ0	30S ribosomal protein S12 OS=Lactobacillus plantarum (strain ATCC BAA-793 / NCIMB 8826 / WCFS1) OX=220668 GN=rpsL PE=3 SV=1	High	High	Lactobacillus Plantarum	33	6	6	18	1	137	15.2	11.25	287	233	6	4	metabolic process	ribosome	RNA binding;structural molecule activity	Pf00164	1062769	lp_1025	rpsL		Ribosome
493	High	A0A0G9FBU6	ABC transporter component OS=Lactobacillus plantarum OX=1590 GN=sufD PE=4 SV=1	High	High	Lactobacillus Plantarum	17	6	6	18	1	433	47.5	5.67	104	25	6	3	cell organization and biogenesis;metabolic process			Pf01458		LpDm1_1937; WU67_03680; AOZ08_08485; IV39_GL000402; ASU25_07865
494	High	U2WMF3	Glycine/betaine/carnitine ABC transporter, substrate binding lipoprotein OS=Lactobacillus plantarum AY01 OX=1358413 GN=N644_1225 PE=4 SV=1	Not Found	High	Lactobacillus Plantarum	33	7	2	18	1	305	33.9	9.99	34	208	1	7	transport		transporter activity	Pf04069		N644_1225
495	High	A0A2I0ZGM2	Mucus-binding protein OS=Lactobacillus plantarum OX=1590 GN=CUR48_01760 PE=4 SV=1	Not Found	High	Lactobacillus Plantarum	9	15	2	17	1	2037	215.6	5.36	19	223	1	15
496	High	A0A165MTE3	Beta-lactamase class A OS=Lactobacillus plantarum OX=1590 GN=Nizo2802_2601 PE=4 SV=1	High	High	Lactobacillus Plantarum	34	10	10	17	1	274	31.5	10.67	45	307	1	10				Pf13354
497	High	A0A1W6NNZ1	UDP-N-acetylenolpyruvoylglucosamine reductase OS=Lactobacillus plantarum OX=1590 GN=murB PE=3 SV=1	High	High	Lactobacillus Plantarum	34	8	8	17	1	302	32.3	6.86	110	54	8	5	cell division;cell organization and biogenesis;metabolic process;regulation of biological process	cytoplasm	catalytic activity;nucleotide binding	Pf01565, Pf02873
498	High	A0A0G9FBD4	Dipeptidase OS=Lactobacillus plantarum OX=1590 GN=WP50_15210 PE=3 SV=1	High	High	Lactobacillus Plantarum	26	9	9	17	1	479	53.4	5.16	165	105	7	6	metabolic process		catalytic activity	Pf03577		WP50_15210; WU67_02855
499	High	A0A2S3U8T3	Uncharacterized protein OS=Lactobacillus plantarum subsp. plantarum OX=337330 GN=S101258_00552 PE=4 SV=1	High	High	Lactobacillus Plantarum	34	6	6	17	1	202	23.2	8.66	189	92	6	3
500	High	A0A0R2GI25	Pyruvate dehydrogenase (Acetyl-transferring) E1 component subunit alpha OS=Lactobacillus plantarum OX=1590 GN=AVR82_10155 PE=4 SV=1	High	High	Lactobacillus Plantarum	34	9	9	17	1	370	41.4	5.26	74	38	9	2	metabolic process		catalytic activity	Pf00676		IV39_GL003215; ASU25_07190
501	High	A0A0G9FBX2	Class I SAM-dependent methyltransferase OS=Lactobacillus plantarum OX=1590 GN=AVR82_12070 PE=4 SV=1	High	High	Lactobacillus Plantarum	15	6	6	17	1	390	44.7	6.48	106	115	4	5	metabolic process		catalytic activity	Pf02353, Pf07021, Pf08241, Pf08242, Pf12847, Pf13489, Pf13649, Pf13659, Pf13847		LpDm1_2818; WU67_02915; AB662_01000; Nizo2877_2625; AOZ08_02990; LP80_1499; IV39_GL002987; ASU25_04620
502	High	A0A0G9F8G0	23S rRNA (Cytosine(1962)-C(5))-methyltransferase OS=Lactobacillus plantarum OX=1590 GN=rlmI PE=3 SV=1	High	High	Lactobacillus Plantarum	22	8	8	17	1	393	43.8	8.73	166	139	8	6	metabolic process	cytoplasm	catalytic activity;nucleotide binding;RNA binding			LpDm1_2380; WU67_10445; ADS73_07600; Nizo2877_2103; AOZ08_06045; LP80_2836; IV39_GL002309; ASU25_09905; SF2A35B_0774
503	High	A0A1W6NV27	Peptide transporter OS=Lactobacillus plantarum OX=1590 GN=BIZ32_14765 PE=4 SV=1	High	High	Lactobacillus Plantarum	39	9	9	17	1	261	30.3	7.61	121	45	8	4				Pf01656, Pf02374, Pf07015, Pf13614
504	High	A0A162G747	Chromosome partitioning protein ParA OS=Lactobacillus plantarum OX=1590 GN=Nizo2891_1786 PE=4 SV=1	High	High	Lactobacillus Plantarum	36	7	7	17	1	269	30.3	5.4	203	113	7	4				Pf00142, Pf01656, Pf02374, Pf06564, Pf09140, Pf13614
505	High	D7VBX0	Uncharacterized protein OS=Lactobacillus plantarum subsp. plantarum ATCC 14917 = JCM 1149 = CGMCC 1.2437 OX=525338 GN=HMPREF0531_11643 PE=3 SV=1	High	High	Lactobacillus Plantarum	49	6	6	17	1	145	15.7	5.57	194	69	6	5				Pf01521		HMPREF0531_11643; FC76_GL001002
506	High	A0A2S1T9Q4	Hydrolase OS=Lactobacillus plantarum OX=1590 GN=LpLQ80_10965 PE=4 SV=1	High	Not Found	Lactobacillus Plantarum	33	7	1	17	1	287	31.7	9.85	43	164	4	6
507	High	A0A162DW80	Amino acid ABC transporter amino acid-bindingprotein OS=Lactobacillus plantarum OX=1590 GN=Nizo1839_1007 PE=4 SV=1	High	High	Lactobacillus Plantarum	32	7	7	17	1	279	31.3	9.73	58	172	3	7		membrane	receptor activity;signal transducer activity;transporter activity	Pf00060, Pf00497, Pf09084, Pf15260		ADS73_11325; SF2A35B_1252
508	High	A0A1E3KVC3	Uncharacterized protein OS=Lactobacillus plantarum OX=1590 GN=LPJSA22_02800 PE=4 SV=1	High	High	Lactobacillus Plantarum	22	6	6	17	1	309	34.1	9.76	31	202	3	6				Pf01497
509	High	A0A165Q490	Tyrosine-protein kinase transmembrane modulatorEpsC OS=Lactobacillus plantarum OX=1590 GN=Nizo2891_1776 PE=4 SV=1	High	High	Lactobacillus Plantarum	30	5	5	17	1	256	28.2	9.67	69	134	4	5	metabolic process	membrane	catalytic activity	Pf02706, Pf13807
510	High	A0A2S3U6Z2	Glycine cleavage system H protein OS=Lactobacillus plantarum subsp. plantarum OX=337330 GN=S101258_01153 PE=4 SV=1	High	High	Lactobacillus Plantarum	45	4	4	17	1	98	10.5	4.41	191	117	4	3
511	High	A0A0G9FH87	DUF805 domain-containing protein OS=Lactobacillus plantarum OX=1590 GN=AVR82_12100 PE=4 SV=1	High	High	Lactobacillus Plantarum	12	2	2	17	1	121	14.2	8.56	37	313	2	2		membrane		Pf05656		WH27_02195; WP50_02090; WU67_02885; AB662_05155; ADS73_13275; Nizo2877_2631; AOZ08_03020; LP80_1505; IV39_GL002993; ASU25_04590; SF2A35B_2737
512	High	A0A2S1TB45	Mucus-binding protein OS=Lactobacillus plantarum OX=1590 GN=LpLQ80_13365 PE=4 SV=1	Not Found	High	Lactobacillus Plantarum	9	14	1	16	1	2050	217.1	5.31	19	213	1	14
513	High	A0A2K7QV88	Cro/Cl family transcriptional regulator OS=Lactobacillus plantarum OX=1590 GN=A8704_07730 PE=4 SV=1	High	High	Lactobacillus Plantarum	50	9	3	16	1	215	23.9	5.99	143	71	9	3
514	High	A0A165PJR2	Polyphosphate kinase OS=Lactobacillus plantarum OX=1590 GN=ppk PE=3 SV=1	High	High	Lactobacillus Plantarum	17	10	10	16	1	718	82.2	6.15	181	44	10	2	metabolic process		catalytic activity;metal ion binding;nucleotide binding	Pf02503, Pf13089, Pf13090, Pf13091
515	High	A0A0G9FCH7	Aldo/keto reductase OS=Lactobacillus plantarum OX=1590 GN=AVR82_04790 PE=4 SV=1	High	High	Lactobacillus Plantarum	40	8	8	16	1	306	33.9	5.99	117	86	8	3	metabolic process		catalytic activity	Pf00248		WP50_10520; WU67_05035; AOZ08_14195; IV39_GL002761; ASU25_15080
516	High	A0A0G9F631	Esterase OS=Lactobacillus plantarum OX=1590 GN=AVR82_07570 PE=4 SV=1	High	High	Lactobacillus Plantarum	45	8	8	16	1	261	28.3	6.6	125	76	7	4	metabolic process		catalytic activity	Pf00326, Pf01738, Pf02230, Pf12695, Pf12697		LpDm1_0686; WH27_12230; WU67_14335; AB662_12125; Nizo2877_2010; AOZ08_05565; LP80_687; IV39_GL002476; ASU25_11645
517	High	A0A0G9FDY0	ABC transporter ATP-binding protein OS=Lactobacillus plantarum OX=1590 GN=sufC PE=4 SV=1	High	High	Lactobacillus Plantarum	38	7	7	16	1	265	29.2	5.14	105	0	7	1	transport		catalytic activity;nucleotide binding	Pf00005		LpDm1_1938; WU67_03675; AB662_11210; ADS73_09980; Nizo2877_2449; AOZ08_08490; LP80_1364; IV39_GL000403; ASU25_07870; SF2A35B_0168
518	High	A0A0R2G781	Aminopeptidase OS=Lactobacillus plantarum OX=1590 GN=A8704_11770 PE=4 SV=1	High	High	Lactobacillus Plantarum	25	8	8	16	1	438	50	5.24	202	60	7	3	metabolic process		catalytic activity	Pf00112, Pf03051		IV39_GL000221; ASU25_02020
519	High	A0A165MJ71	ATP-dependent RNA helicase YfmL OS=Lactobacillus plantarum OX=1590 GN=Nizo2802_3154 PE=3 SV=1	High	High	Lactobacillus Plantarum	32	11	11	16	1	444	49.6	9.66	128	60	11	3	metabolic process		catalytic activity;nucleotide binding	Pf00270, Pf00271, Pf13307
520	High	D7VCQ0	Universal stress family protein OS=Lactobacillus plantarum subsp. plantarum ATCC 14917 = JCM 1149 = CGMCC 1.2437 OX=525338 GN=HMPREF0531_11923 PE=4 SV=1	High	High	Lactobacillus Plantarum	43	7	7	16	1	178	19.4	4.89	117	71	6	4	response to stimulus			Pf00582		HMPREF0531_11923; FC76_GL002053
521	High	A0A165R9K5	Sensor histidine kinase OS=Lactobacillus plantarum OX=1590 GN=Lp19_2667 PE=4 SV=1	High	High	Lactobacillus Plantarum	21	8	8	16	1	386	43.7	6.6	72	168	4	8	metabolic process;regulation of biological process;response to stimulus	membrane	catalytic activity;nucleotide binding;receptor activity;signal transducer activity	Pf00512, Pf02518		WH27_14415
522	High	A0A151G867	Cell surface protein OS=Lactobacillus plantarum OX=1590 GN=AYO51_00275 PE=4 SV=1	High	High	Lactobacillus Plantarum	39	10	10	16	1	345	38	9.73	0	61	1	10						AB662_09390
523	High	A0A0R2G4P4	Malate dehydrogenase OS=Lactobacillus plantarum OX=1590 GN=AVR82_14875 PE=3 SV=1	High	High	Lactobacillus Plantarum	32	8	8	16	1	386	40.1	6.54	182	66	8	4	metabolic process		catalytic activity;metal ion binding;nucleotide binding	Pf00390, Pf00899, Pf03949		WH27_04710; IV39_GL001081; ASU25_05735			Two-component system; Carbon metabolism; Pyruvate metabolism
524	High	D7VCP3	Uncharacterized protein OS=Lactobacillus plantarum subsp. plantarum ATCC 14917 = JCM 1149 = CGMCC 1.2437 OX=525338 GN=HMPREF0531_11916 PE=4 SV=1	High	High	Lactobacillus Plantarum	54	7	7	16	1	174	19.1	9.38	151	57	7	4						HMPREF0531_11916
525	High	A0A0R2GLL0	Cellobiose PTS, EIIB OS=Lactobacillus plantarum OX=1590 GN=IV39_GL002351 PE=4 SV=1	High	High	Lactobacillus Plantarum	46	4	4	16	1	108	11.7	4.75	188	119	4	3	transport		catalytic activity;transporter activity	Pf02302		IV39_GL002351
526	High	A0A199QH64	dTDP-4-dehydrorhamnose 3,5-epimerase OS=Lactobacillus plantarum OX=1590 GN=A0U96_12520 PE=3 SV=1	High	High	Lactobacillus Plantarum	38	6	6	16	1	193	21.8	5.07	138	53	6	1	metabolic process		catalytic activity	Pf00908
527	High	A0A0G9FDX5	Phenylalanine--tRNA ligase beta subunit OS=Lactobacillus plantarum OX=1590 GN=WP50_34450 PE=3 SV=1	High	High	Lactobacillus Plantarum	60	7	7	16	1	213	23	4.59	61	57	6	4	metabolic process	cytoplasm	catalytic activity;metal ion binding;nucleotide binding;RNA binding	Pf01588, Pf14794		LpDm1_1944; WP50_34450; WU67_03650; Nizo2877_2443; AOZ08_08515
528	High	Q88VR5	30S ribosomal protein S21 OS=Lactobacillus plantarum (strain ATCC BAA-793 / NCIMB 8826 / WCFS1) OX=220668 GN=rpsU PE=3 SV=1	High	High	Lactobacillus Plantarum	47	6	6	16	1	62	7.6	11.28	170	53	6	2	metabolic process	ribosome	structural molecule activity	Pf01165	1064112	lp_1973	rpsU		Ribosome
529	High	D7VAR5	Translation initiation factor IF-1 OS=Lactobacillus plantarum subsp. plantarum ATCC 14917 = JCM 1149 = CGMCC 1.2437 OX=525338 GN=infA PE=3 SV=1	High	High	Lactobacillus Plantarum	39	3	3	16	1	94	10.6	6.55	145	23	3	2	metabolic process	cytoplasm	RNA binding	Pf01176		HMPREF0531_11238; FC76_GL002335
530	High	A0A2K7QYX4	Peptidoglycan-binding protein OS=Lactobacillus plantarum OX=1590 GN=A8704_14660 PE=4 SV=1	Not Found	High	Lactobacillus Plantarum	13	4	4	16	1	355	35.1	9.55		286		4
531	High	T5JQT8	Cell wall hydrolase OS=Lactobacillus plantarum EGD-AQ4 OX=1382301 GN=N692_04725 PE=4 SV=1	High	High	Lactobacillus Plantarum	6	5	2	16	1	790	82.7	9.2	77	227	3	5			catalytic activity	Pf01832, Pf08460		N692_04725
532	High	A0A165IER1	ATP synthase subunit c OS=Lactobacillus plantarum OX=1590 GN=atpE PE=3 SV=1	High	High	Lactobacillus Plantarum	23	2	2	16	1	70	7.1	8.22	171	93	2	2	metabolic process;transport	membrane	catalytic activity;transporter activity	Pf00137
533	High	A0A165MSZ3	Transcription termination factor Rho OS=Lactobacillus plantarum OX=1590 GN=rho PE=3 SV=1	High	High	Lactobacillus Plantarum	20	8	8	15	1	430	48.9	9.52	136	120	7	6	metabolic process;regulation of biological process		catalytic activity;nucleotide binding;RNA binding	Pf00005, Pf00006, Pf07497, Pf07498
534	High	M4KLW8	Phosphate import ATP-binding protein PstB OS=Lactobacillus plantarum ZJ316 OX=1284663 GN=pstB1 PE=3 SV=1	High	High	Lactobacillus Plantarum	30	8	8	15	1	269	30.4	5.73	43	76	2	8	transport	membrane	catalytic activity;nucleotide binding;transporter activity	Pf00005, Pf03193, Pf13304		zj316_0810	pstB1		ABC transporters
535	High	A0A0R1V4D7	Chromosome partitioning protein, DNA-binding protein OS=Lactobacillus plantarum subsp. argentoratensis DSM 16365 OX=1423831 GN=FD10_GL001083 PE=3 SV=1	High	High	Lactobacillus Plantarum	29	9	8	15	1	296	33.1	9.19	122	87	7	5			DNA binding	Pf01381, Pf02195		FD10_GL001083
536	High	A0A1A0DFV8	Ribonuclease 3 OS=Lactobacillus plantarum OX=1590 GN=rnc PE=3 SV=1	High	High	Lactobacillus Plantarum	47	8	8	15	1	231	26.7	4.89	92	74	8	3	metabolic process	cytoplasm	catalytic activity;metal ion binding;RNA binding	Pf00035, Pf00636, Pf14622
537	High	A0A0G9FIZ5	NAD(P)/FAD-dependent oxidoreductase OS=Lactobacillus plantarum OX=1590 GN=AYO51_03645 PE=4 SV=1	High	High	Lactobacillus Plantarum	27	8	8	15	1	400	43.8	5.68	116	66	7	6	metabolic process		catalytic activity	Pf00070, Pf07992		WP50_14990; WU67_00960; AB662_07570; ADS73_05830; Nizo2877_0562; AOZ08_02440; SF2A35B_2845
538	High	A0A0R2G9P1	Bifunctional glutamate--cysteine ligase glutathione synthetase OS=Lactobacillus plantarum OX=1590 GN=IV39_GL002819 PE=3 SV=1	High	High	Lactobacillus Plantarum	13	8	8	15	1	751	83	7.15	118	25	8	4	metabolic process		catalytic activity;nucleotide binding	Pf04262, Pf13535		IV39_GL002819
539	High	A0A0G9FES7	DNA-binding protein OS=Lactobacillus plantarum OX=1590 GN=A8704_04220 PE=4 SV=1	High	High	Lactobacillus Plantarum	29	7	7	15	1	295	33.7	5.3	132	55	7	2			DNA binding	Pf13509		LpDm1_2653; WU67_09660; AB662_14870; ADS73_10825; Nizo2877_2796; AOZ08_03790; LP80_1277; IV39_GL001742; ASU25_05505
540	High	A0A0L7XZQ3	Cell wall-associated hydrolase OS=Lactobacillus plantarum OX=1590 GN=AVR82_10120 PE=4 SV=1	Not Found	High	Lactobacillus Plantarum	21	5	5	15	1	496	48.3	9.09		167		5			catalytic activity	Pf00877, Pf01476		LpDm1_1503; AB662_13840; Nizo2877_3027; AOZ08_14790; LP80_963; IV39_GL003222; ASU25_07155
541	High	A0A0G9FAG5	Extracellular protein OS=Lactobacillus plantarum OX=1590 GN=AVR82_06000 PE=4 SV=1	Not Found	High	Lactobacillus Plantarum	33	6	4	15	1	207	21.6	8.91		213		6				Pf01464, Pf01476, Pf06737		WH27_13730; WP50_31940; WU67_05660; ADS73_08920; AOZ08_07140; IV39_GL001273
542	High	A0A0R1V4J5	UDP-N-acetylmuramoyl-tripeptide--D-alanyl-D-alanine ligase OS=Lactobacillus plantarum subsp. argentoratensis DSM 16365 OX=1423831 GN=murF PE=3 SV=1	High	High	Lactobacillus Plantarum	20	7	7	15	1	468	50.8	4.89	79	66	7	3	cell division;cell organization and biogenesis;metabolic process;regulation of biological process	cytoplasm	catalytic activity;nucleotide binding	Pf01225, Pf08245		FD10_GL000741
543	High	A0A0G9F8K6	Probable cell wall amidase lytH OS=Lactobacillus plantarum OX=1590 GN=amiA PE=3 SV=1	High	High	Lactobacillus Plantarum	22	5	5	15	1	282	30.9	9.66	31	129	2	5	cell organization and biogenesis;metabolic process	extracellular;membrane	catalytic activity	Pf01520, Pf08239		WU67_09255; AB662_14495; Nizo2877_2884; AOZ08_04195; LP80_2255; IV39_GL001665; ASU25_05170
544	High	A0A1W6NW62	MobB OS=Lactobacillus plantarum OX=1590 GN=BIZ32_15630 PE=4 SV=1	High	High	Lactobacillus Plantarum	33	7	3	15	1	230	26.1	6.11	84	205	5	7		membrane		Pf15346
545	High	Q88XW3	50S ribosomal protein L36 OS=Lactobacillus plantarum (strain ATCC BAA-793 / NCIMB 8826 / WCFS1) OX=220668 GN=rpmJ PE=3 SV=1	High	High	Lactobacillus Plantarum	59	2	2	15	1	39	4.6	11.08	84	47	2	2	metabolic process	ribosome	structural molecule activity	Pf00444	1063474	lp_1059a	rpmJ		Ribosome
546	High	T5JPS5	Uncharacterized protein OS=Lactobacillus plantarum EGD-AQ4 OX=1382301 GN=N692_08410 PE=4 SV=1	High	High	Lactobacillus Plantarum	7	8	8	15	1	1092	129.1	8.7	61	74	7	6		membrane	catalytic activity	Pf04464		N692_08410
547	High	A0A0R1U887	Short chain dehydrogenase reductase family oxidoreductase OS=Lactobacillus plantarum subsp. argentoratensis DSM 16365 OX=1423831 GN=FD10_GL001829 PE=3 SV=1	High	High	Lactobacillus Plantarum	29	7	7	15	1	308	33.5	9.8	107	30	7	1	transport		catalytic activity	Pf00106, Pf01370, Pf02254, Pf04321, Pf05368, Pf08659, Pf13460, Pf13561		FD10_GL001829
548	High	A0A0L7XZS9	PhoH family protein OS=Lactobacillus plantarum OX=1590 GN=AVR82_10855 PE=4 SV=1	High	High	Lactobacillus Plantarum	35	9	9	14	1	325	35.8	6.19	101	49	6	5			nucleotide binding	Pf02562		LpDm1_0222; WH27_01110; AB662_14550; LP80_2266; IV39_GL001676; ASU25_05225
549	High	Q88VN0	Elongation factor 4 1 OS=Lactobacillus plantarum (strain ATCC BAA-793 / NCIMB 8826 / WCFS1) OX=220668 GN=lepA1 PE=3 SV=1	High	High	Lactobacillus Plantarum	18	9	9	14	1	611	68.3	5.21	149	64	8	3	metabolic process	membrane	catalytic activity;nucleotide binding	Pf00009, Pf00679, Pf03144, Pf06421, Pf14492	1062242	lp_2015	lepA1
550	High	A0A151G7H3	Cell surface protein OS=Lactobacillus plantarum OX=1590 GN=AYO51_04485 PE=4 SV=1	High	High	Lactobacillus Plantarum	20	8	8	14	1	464	51.2	9.6	41	134	2	8		membrane	catalytic activity	Pf03734, Pf12229
551	High	A0A162DPF0	Pseudouridine synthase OS=Lactobacillus plantarum OX=1590 GN=Nizo1839_2297 PE=3 SV=1	High	High	Lactobacillus Plantarum	29	6	6	14	1	238	26.7	9.47	147	47	6	3	metabolic process		catalytic activity;RNA binding	Pf00849, Pf01479		SF2A35B_0503
552	High	A0A0G9FFG8	GTPase HflX OS=Lactobacillus plantarum OX=1590 GN=hflX PE=3 SV=1	High	High	Lactobacillus Plantarum	27	9	9	14	1	431	47.7	5.66	79	84	6	5		cytoplasm	catalytic activity;nucleotide binding	Pf01926, Pf13167		WH27_05555; WU67_07765; AB662_06480; ADS73_12345; Nizo2877_1438; AOZ08_06915; IV39_GL000907; ASU25_06575; SF2A35B_1951
553	High	A0A0G9GTC5	Ribokinase OS=Lactobacillus plantarum OX=1590 GN=rbsK PE=3 SV=1	High	High	Lactobacillus Plantarum	25	7	7	14	1	306	32	4.94	103	43	6	5	metabolic process	cytoplasm	catalytic activity;metal ion binding;nucleotide binding	Pf00294, Pf08543		LpDm1_2976; WP50_07345; WU67_01840; Nizo2877_0279; AOZ08_01075
554	High	A0A199QF26	UDP-N-acetylglucosamine 1-carboxyvinyltransferase OS=Lactobacillus plantarum OX=1590 GN=murA PE=3 SV=1	High	High	Lactobacillus Plantarum	29	8	8	14	1	426	45.8	5.73	116	23	7	4	cell division;cell organization and biogenesis;metabolic process;regulation of biological process	cytoplasm	catalytic activity	Pf00275
555	High	A0A0R2GJJ0	Cobyrinic acid ac-diamide synthase OS=Lactobacillus plantarum OX=1590 GN=IV39_GL000003 PE=4 SV=1	High	High	Lactobacillus Plantarum	34	7	7	14	1	268	30.7	6.54	186	98	7	3				Pf00142, Pf01656, Pf02374, Pf06564, Pf07015, Pf09140, Pf13614		IV39_GL000003
556	High	A0A1S0RUK2	Hydroxymethylglutaryl-CoA synthase OS=Lactobacillus plantarum OX=1590 GN=AVR82_10525 PE=4 SV=1	High	High	Lactobacillus Plantarum	26	8	8	14	1	389	42.8	6.19	71	59	6	5	metabolic process		catalytic activity	Pf00195, Pf01154, Pf08540, Pf08545		AB662_14220; ASU25_04895
557	High	A0A2S3U678	Pur operon repressor OS=Lactobacillus plantarum subsp. plantarum OX=337330 GN=S101258_01521 PE=4 SV=1	High	High	Lactobacillus Plantarum	35	7	7	14	1	278	30.5	8.18	34	92	5	3
558	High	A0A0R2GJI1	Protein-tyrosine-phosphatase OS=Lactobacillus plantarum OX=1590 GN=C4O30_09425 PE=4 SV=1	High	High	Lactobacillus Plantarum	26	5	5	14	1	267	29.9	6.04	78	76	4	4	metabolic process		catalytic activity	Pf13348, Pf13350, Pf14566		IV39_GL002392
559	High	A0A165B9C5	DegV domain-containing protein OS=Lactobacillus plantarum OX=1590 GN=LPJSA22_02940 PE=4 SV=1	High	High	Lactobacillus Plantarum	34	7	7	14	1	291	31.1	7.03	67	22	5	5				Pf02645		LP80_2362
560	High	A0A162FV85	1-acyl-sn-glycerol-3-phosphate acyltransferase OS=Lactobacillus plantarum OX=1590 GN=BIZ32_08110 PE=4 SV=1	High	High	Lactobacillus Plantarum	31	5	5	14	1	211	24	10.17	29	84	3	5	metabolic process		catalytic activity	Pf01553		WU67_09005; AB662_14245; Nizo2877_2936; AOZ08_04445
561	High	A0A2S3U5E8	Xanthine phosphoribosyltransferase OS=Lactobacillus plantarum subsp. plantarum OX=337330 GN=S101258_01681 PE=4 SV=1	High	High	Lactobacillus Plantarum	42	7	7	14	1	195	21.4	5.95	101	56	6	4
562	High	A0A0G9FBJ8	Uncharacterized protein OS=Lactobacillus plantarum OX=1590 GN=AVR82_15815 PE=4 SV=1	High	High	Lactobacillus Plantarum	25	4	4	14	1	272	30.1	6.29	0	107	1	4		membrane				LpDm1_1633; WH27_05655; WU67_07665; AB662_06580; ADS73_12425; Nizo2877_1416; AOZ08_06815; LP80_297; IV39_GL000884; ASU25_06675; SF2A35B_1889
563	High	A0A2L1QIW3	Signal peptidase I OS=Lactobacillus plantarum OX=1590 GN=lepB PE=3 SV=1	High	High	Lactobacillus Plantarum	34	6	6	14	1	195	22.4	9.89	30	139	1	6
564	High	A0A2S1T585	Pyrroline-5-carboxylate reductase OS=Lactobacillus plantarum OX=1590 GN=proC PE=4 SV=1	High	High	Lactobacillus Plantarum	24	4	4	14	1	263	27	5.19	37	60	4	4
565	High	A0A0G9F8B1	Amino acid ABC transporter ATP-binding protein OS=Lactobacillus plantarum OX=1590 GN=glnQ PE=4 SV=1	High	High	Lactobacillus Plantarum	19	3	3	14	1	246	26.9	4.86	42	59	3	3	metabolic process;response to stimulus;transport		catalytic activity;DNA binding;nucleotide binding;transporter activity	Pf00005, Pf00488, Pf13207, Pf13304, Pf13558		LpDm1_0379; WH27_00590; WP50_27495; WU67_08775; AB662_14035; ADS73_02790; Nizo2877_2982; AOZ08_04675; IV39_GL001519; ASU25_07365; SF2A35B_0638
566	High	A0A0R2G1G9	Aldo keto reductase family oxidoreductase OS=Lactobacillus plantarum OX=1590 GN=AVR82_04175 PE=4 SV=1	High	High	Lactobacillus Plantarum	32	8	8	13	1	340	37.9	7.15	110	0	8	1	metabolic process		catalytic activity	Pf00248, Pf13647		IV39_GL001872
567	High	D7VFT2	Serine--tRNA ligase OS=Lactobacillus plantarum subsp. plantarum ATCC 14917 = JCM 1149 = CGMCC 1.2437 OX=525338 GN=serS PE=3 SV=1	High	High	Lactobacillus Plantarum	25	9	9	13	1	434	49.1	5.88	158	58	9	2	metabolic process	cytoplasm	catalytic activity;nucleotide binding	Pf00587, Pf02403		HMPREF0531_13005
568	High	A0A165S2Z7	Gamma-glutamyl phosphate reductase OS=Lactobacillus plantarum OX=1590 GN=proA PE=3 SV=1	High	High	Lactobacillus Plantarum	33	8	8	13	1	412	44.6	5.69	120	20	8	2	metabolic process	cytoplasm	catalytic activity;nucleotide binding	Pf00171		WH27_09090; AB662_05765; LP80_2112			Biosynthesis of secondary metabolites; Arginine and proline metabolism; Biosynthesis of antibiotics; Biosynthesis of amino acids; Carbapenem biosynthesis; Metabolic pathways
569	High	A0A0R2GD86	Pyruvate oxidase OS=Lactobacillus plantarum OX=1590 GN=C4O30_01200 PE=3 SV=1	High	High	Lactobacillus Plantarum	15	8	8	13	1	587	63.6	5.16	144	57	5	5			catalytic activity;metal ion binding	Pf00205, Pf02775, Pf02776		IV39_GL000869
570	High	A0A0R2GG09	Extracellular protein, peptide binding protein OppA-like protein OS=Lactobacillus plantarum OX=1590 GN=AVR82_02910 PE=4 SV=1	High	High	Lactobacillus Plantarum	20	9	9	13	1	547	59.8	9.66	19	98	1	9	transport			Pf00496		IV39_GL000130
571	High	A0A0G9FDJ8	ABC transporter ATP-binding protein OS=Lactobacillus plantarum OX=1590 GN=AVR82_13910 PE=3 SV=1	High	High	Lactobacillus Plantarum	27	8	8	13	1	359	39.7	5.87	71	150	3	7	transport		catalytic activity;DNA binding;nucleotide binding	Pf00005, Pf01580, Pf08352, Pf13175, Pf13304, Pf13555		LpDm1_1676; WH27_04030; WU67_01530; AB662_01860; ADS73_01185; Nizo2877_2282; AOZ08_13240; LP80_2603; IV39_GL002565; ASU25_09140; SF2A35B_2992			ABC transporters; beta-Lactam resistance; Quorum sensing
572	High	A0A0R2G317	Cell surface protein OS=Lactobacillus plantarum OX=1590 GN=AVR82_06230 PE=4 SV=1	Not Found	High	Lactobacillus Plantarum	14	7	7	13	1	617	64.8	4.49		149		7		extracellular	protein binding	Pf05737		LpDm1_2068; Nizo2877_1053; IV39_GL001224; ASU25_11360
573	High	A0A0R2GD30	Argininosuccinate lyase OS=Lactobacillus plantarum OX=1590 GN=argH PE=3 SV=1	High	High	Lactobacillus Plantarum	28	7	7	13	1	467	52.3	5.6	66	30	7	2	metabolic process	cytoplasm	catalytic activity	Pf00206, Pf14698		LpDm1_1261; IV39_GL000802; ASU25_00430
574	High	A0A165R3Y2	Acetylornithine deacetylase OS=Lactobacillus plantarum OX=1590 GN=Lp19_3297 PE=4 SV=1	High	High	Lactobacillus Plantarum	22	7	7	13	1	384	41.1	5.82	101	58	5	5	metabolic process		catalytic activity;metal ion binding	Pf01546, Pf07687
575	High	A0A2S3U4Z5	Putative pre-16S rRNA nuclease OS=Lactobacillus plantarum subsp. plantarum OX=337330 GN=S101258_02055 PE=4 SV=1	High	High	Lactobacillus Plantarum	49	6	6	13	1	149	16.6	5.12	127	73	6	5
576	High	A0A0R1V4H5	Lipoprotein OS=Lactobacillus plantarum subsp. argentoratensis DSM 16365 OX=1423831 GN=FD10_GL000719 PE=4 SV=1	High	High	Lactobacillus Plantarum	20	6	6	13	1	338	35.4	5.39	21	119	1	6						FD10_GL000719
577	High	A0A165NVH9	Lactose and galactose permease GPHtranslocator family OS=Lactobacillus plantarum OX=1590 GN=Nizo2802_0814 PE=4 SV=1	High	High	Lactobacillus Plantarum	13	6	6	13	1	654	71.5	8.15	48	52	2	6	transport	membrane	catalytic activity;transporter activity	Pf00358, Pf07690, Pf13347
578	High	A0A0G9FD51	Nucleoside diphosphate kinase OS=Lactobacillus plantarum OX=1590 GN=AVR82_02300 PE=3 SV=1	High	High	Lactobacillus Plantarum	41	4	4	13	1	154	17	8.84	75	21	3	4	metabolic process		catalytic activity	Pf00334		LpDm1_2201; WH27_08150; WP50_08650; WU67_00690; AB662_10525; Nizo2877_0508; AOZ08_02170; LP80_1935; IV39_GL002219; ASU25_01725			Pyrimidine metabolism; Purine metabolism; Biosynthesis of secondary metabolites; Metabolic pathways; Biosynthesis of antibiotics
579	High	A0A2S1T6L5	Diacylglycerol kinase OS=Lactobacillus plantarum OX=1590 GN=LpLQ80_05055 PE=4 SV=1	High	High	Lactobacillus Plantarum	25	7	7	13	1	340	36.9	5.49	79	57	7	4
580	High	T5JEN4	UDP-N-acetylglucosamine--N-acetylmuramyl-(pentapeptide) pyrophosphoryl-undecaprenol N-acetylglucosamine transferase OS=Lactobacillus plantarum EGD-AQ4 OX=1382301 GN=murG PE=3 SV=1	Not Found	High	Lactobacillus Plantarum	25	7	1	13	1	365	39.1	9.45	79	72	5	5	cell division;cell organization and biogenesis;metabolic process;regulation of biological process	membrane	catalytic activity	Pf02350, Pf03033, Pf04101, Pf13528, Pf13579		N692_06905
581	High	A0A1S0RT86	Uncharacterized protein OS=Lactobacillus plantarum OX=1590 GN=AVR82_07270 PE=4 SV=1	High	High	Lactobacillus Plantarum	26	6	6	13	1	316	34.8	6.92	87	41	6	3				Pf05368, Pf13460		ASU25_11945
582	High	A0A2K7QTP5	Uncharacterized protein OS=Lactobacillus plantarum OX=1590 GN=A8704_04540 PE=4 SV=1	Not Found	High	Lactobacillus Plantarum	20	5	5	13	1	302	31.8	9.6		170		5
583	High	A0A162G3X2	Transamidase GatB domain protein OS=Lactobacillus plantarum OX=1590 GN=Nizo2802_2095 PE=4 SV=1	High	High	Lactobacillus Plantarum	49	6	6	13	1	147	16.1	5.39	136	79	5	5			catalytic activity	Pf02637, Pf09424
584	High	A0A0R1V9D8	Rep63B OS=Lactobacillus plantarum subsp. argentoratensis DSM 16365 OX=1423831 GN=FD10_GL002026 PE=4 SV=1	High	High	Lactobacillus Plantarum	28	7	7	13	1	303	34.9	5.59	62	17	6	3				Pf00142, Pf01656, Pf09140, Pf13614		FD10_GL002026
585	High	A0A165X5E9	ABC transporter ATP-binding protein OS=Lactobacillus plantarum OX=1590 GN=Nizo1839_1569 PE=4 SV=1	High	High	Lactobacillus Plantarum	18	4	4	13	1	162	18.1	5.39	29	104	1	4			catalytic activity;nucleotide binding	Pf00005, Pf13304		SF2A35B_1283
586	High	A0A0G9FCF7	ABC transporter OS=Lactobacillus plantarum OX=1590 GN=sufB PE=4 SV=1	High	High	Lactobacillus Plantarum	19	7	7	13	1	468	52.6	5.67	58	0	7	3	cell organization and biogenesis;metabolic process			Pf01458		LpDm1_1934; WH27_03195; WU67_03695; AB662_11230; ADS73_09960; Nizo2877_2453; AOZ08_08470; LP80_1360; IV39_GL000399; ASU25_07850; SF2A35B_0172
587	High	A0A2K7QZJ2	Glycine/betaine ABC transporter OS=Lactobacillus plantarum OX=1590 GN=A8704_15820 PE=4 SV=1	High	Not Found	Lactobacillus Plantarum	28	6	1	13	1	305	33.9	10.05	50	143	2	5
588	High	Q88X97	Large-conductance mechanosensitive channel OS=Lactobacillus plantarum (strain ATCC BAA-793 / NCIMB 8826 / WCFS1) OX=220668 GN=mscL PE=3 SV=1	High	High	Lactobacillus Plantarum	44	4	4	13	1	126	14	4.94	101	151	3	4	transport	membrane	transporter activity	Pf01741	1062706	lp_1330	mscL
589	High	A0A0G9FEI9	Uncharacterized protein OS=Lactobacillus plantarum OX=1590 GN=A8704_12850 PE=4 SV=1	High	High	Lactobacillus Plantarum	35	6	6	13	1	142	16.7	9.74	80	70	6	2						LpDm1_3136; WH27_10625; WP50_29575; WU67_05020; ADS73_00620; Nizo2877_0009; AOZ08_14210; LP80_2433; IV39_GL002765; ASU25_15095; SF2A35B_1830
590	High	A0A0G9F949	Glycoprotein endopeptidase OS=Lactobacillus plantarum OX=1590 GN=tsaB PE=4 SV=1	High	High	Lactobacillus Plantarum	25	5	5	13	1	241	26.2	6.7	106	35	4	4	metabolic process		catalytic activity	Pf00814		LpDm1_0804; WH27_06325; WU67_06995; AB662_06855; Nizo2877_1275; AOZ08_11005; LP80_1695; IV39_GL000743; ASU25_00160
591	High	A0A165WGT0	3-hydroxyacyl-(Acyl-carrier-protein)dehydratase FabZ form OS=Lactobacillus plantarum OX=1590 GN=Nizo1839_1684 PE=4 SV=1	High	High	Lactobacillus Plantarum	30	4	4	13	1	137	15.1	7.46	131	73	4	2				Pf07977		ADS73_09225; SF2A35B_2046
592	High	A0A0R2GB17	Bifunctional protein PyrR OS=Lactobacillus plantarum OX=1590 GN=pyrR PE=3 SV=1	High	High	Lactobacillus Plantarum	28	4	3	13	1	187	20.8	8.41	57	72	4	3	metabolic process;regulation of biological process		catalytic activity;RNA binding	Pf00156, Pf15609		IV39_GL003060
593	High	D7V910	Bifunctional protein FolD OS=Lactobacillus plantarum subsp. plantarum ATCC 14917 = JCM 1149 = CGMCC 1.2437 OX=525338 GN=folD PE=3 SV=1	High	High	Lactobacillus Plantarum	18	4	4	13	1	289	29.8	6.4	32	71	3	4	metabolic process		catalytic activity	Pf00763, Pf02882		HMPREF0531_10633; FC76_GL002678
594	High	A0A165NTA3	Uncharacterized protein OS=Lactobacillus plantarum OX=1590 GN=Nizo2802_1120 PE=4 SV=1	High	High	Lactobacillus Plantarum	17	4	4	13	1	263	29.3	9.19	0	98	1	4		membrane
595	High	A0A165QHK8	50S ribosomal protein L24 OS=Lactobacillus plantarum OX=1590 GN=rplX PE=3 SV=1	High	High	Lactobacillus Plantarum	8	1	1	13	1	103	11.4	9.94	137	75	1	1	metabolic process	ribosome	RNA binding;structural molecule activity	Pf00467
596	High	A0A0R1V7U6	Cation transporting P-type ATPase OS=Lactobacillus plantarum subsp. argentoratensis DSM 16365 OX=1423831 GN=FD10_GL002612 PE=4 SV=1	High	High	Lactobacillus Plantarum	12	9	9	12	1	891	96.1	5.2	28	156	2	9		membrane	metal ion binding;nucleotide binding	Pf00122, Pf00689, Pf00690, Pf00702, Pf12710, Pf13246		FD10_GL002612
597	High	A0A2S3U8S2	Uncharacterized protein OS=Lactobacillus plantarum subsp. plantarum OX=337330 GN=S101258_00559 PE=4 SV=1	High	High	Lactobacillus Plantarum	46	7	7	12	1	170	19.4	9.67	62	24	7	2
598	High	A0A1E3KVT2	Phosphatidylglycerol--membrane-oligosaccharide glycerophosphotransferase OS=Lactobacillus plantarum OX=1590 GN=LPJSA22_02365 PE=4 SV=1	High	High	Lactobacillus Plantarum	16	9	9	12	1	717	80.9	8.24	27	152	3	9	metabolic process	membrane	catalytic activity;metal ion binding	Pf00884
599	High	A0A151G609	Probable phosphoketolase OS=Lactobacillus plantarum OX=1590 GN=AYO51_01805 PE=3 SV=1	High	Not Found	Lactobacillus Plantarum	9	6	5	12	1	796	89.7	5.85	57	72	6	1	metabolic process		catalytic activity	Pf03894, Pf09363, Pf09364
600	High	A0A162EK57	Acetate kinase OS=Lactobacillus plantarum OX=1590 GN=ackA PE=3 SV=1	High	High	Lactobacillus Plantarum	28	8	8	12	1	397	43.5	6.42	105	22	7	2	metabolic process	cytoplasm	catalytic activity;metal ion binding;nucleotide binding	Pf00871
601	High	A0A165P1L1	Cation-transporting ATPase E1-E2 family OS=Lactobacillus plantarum OX=1590 GN=Nizo2802_0502 PE=4 SV=1	High	High	Lactobacillus Plantarum	10	8	8	12	1	934	100.9	5.74	113	107	6	6		membrane	metal ion binding;nucleotide binding	Pf00122, Pf00689, Pf00690, Pf00702, Pf08282, Pf12710, Pf13246
602	High	A0A165AS69	Septum site-determining protein MinC OS=Lactobacillus plantarum OX=1590 GN=Nizo2891_0591 PE=4 SV=1	High	High	Lactobacillus Plantarum	28	6	6	12	1	222	24.7	5.01	75	100	5	4	cell division;cell organization and biogenesis;regulation of biological process			Pf03775
603	High	D7VG13	Peptidase M16 inactive domain protein OS=Lactobacillus plantarum subsp. plantarum ATCC 14917 = JCM 1149 = CGMCC 1.2437 OX=525338 GN=HMPREF0531_13086 PE=4 SV=1	High	High	Lactobacillus Plantarum	16	5	5	12	1	426	47.1	5.11	76	57	5	2			catalytic activity;metal ion binding	Pf05193		HMPREF0531_13086
604	High	A0A1W6NSP1	ABC transporter ATP-binding protein OS=Lactobacillus plantarum OX=1590 GN=BIZ32_10565 PE=4 SV=1	High	High	Lactobacillus Plantarum	24	4	4	12	1	236	26.4	6.42	53	99	1	4			catalytic activity;nucleotide binding	Pf00005, Pf13304, Pf13604
605	High	A0A2K7QSK6	Adapter protein MecA OS=Lactobacillus plantarum OX=1590 GN=mecA PE=3 SV=1	High	High	Lactobacillus Plantarum	31	6	6	12	1	243	27.8	4.49	98	54	6	5
606	High	A0A0L7Y406	Phosphate ABC transporter periplasmicphosphate-binding protein PstS OS=Lactobacillus plantarum OX=1590 GN=AVR82_00210 PE=4 SV=1	High	High	Lactobacillus Plantarum	25	7	7	12	1	300	31.5	9.47	27	148	2	6	transport			Pf12727, Pf12849, Pf13531		LpDm1_1216; WH27_06270; AB662_06800; LP80_2698; IV39_GL000757; ASU25_00215			ABC transporters; Two-component system
607	High	A0A0P8YYL2	2-hydroxy-3-oxopropionate reductase OS=Lactobacillus plantarum OX=1590 GN=garR PE=4 SV=1	High	High	Lactobacillus Plantarum	20	5	5	12	1	286	30.4	5.8	103	33	5	3	metabolic process		catalytic activity;nucleotide binding	Pf01488, Pf03446, Pf03807, Pf14833		AOZ08_05845; LP80_2679; IV39_GL000320; ASU25_14265
608	High	A0A0G9FBT3	DUF1129 domain-containing protein OS=Lactobacillus plantarum OX=1590 GN=A8704_13370 PE=4 SV=1	High	High	Lactobacillus Plantarum	26	5	5	12	1	241	26.6	9.88	69	131	3	5		membrane		Pf06570, Pf12698		LpDm1_2487; WH27_14440; WU67_14080; AB662_09300; Nizo2877_0848; AOZ08_08925; LP80_1817; IV39_GL001424; ASU25_10445
609	High	A0A0P8YK77	3-hydroxybutyrate dehydrogenase OS=Lactobacillus plantarum OX=1590 GN=AVR82_02650 PE=3 SV=1	High	High	Lactobacillus Plantarum	28	6	6	12	1	264	28.7	5.33	97	41	6	2			catalytic activity	Pf00106, Pf01370, Pf04127, Pf08659, Pf13460, Pf13561		Nizo2877_0433; AOZ08_01805; IV39_GL000075; ASU25_02710
610	High	A0A0G9FD59	Alpha, alpha-phosphotrehalase OS=Lactobacillus plantarum OX=1590 GN=AVR82_02205 PE=4 SV=1	High	High	Lactobacillus Plantarum	15	7	7	12	1	547	61.9	6	105	63	7	3	metabolic process	cytoplasm	catalytic activity	Pf00128, Pf11941, Pf14701		LpDm1_2190; WU67_00745; IV39_GL002200; ASU25_01630
611	High	A0A0R1UTW4	23S rRNA (Uracil-5-)-methyltransferase OS=Lactobacillus plantarum subsp. argentoratensis DSM 16365 OX=1423831 GN=FD10_GL000295 PE=3 SV=1	High	High	Lactobacillus Plantarum	15	5	5	12	1	481	53.8	6.86	42	16	5	3	metabolic process		catalytic activity;RNA binding	Pf01938, Pf05958, Pf13847		FD10_GL000295
612	High	A0A0G9GV16	Single-stranded DNA-binding protein OS=Lactobacillus plantarum OX=1590 GN=AVR82_03335 PE=3 SV=1	High	High	Lactobacillus Plantarum	20	5	5	12	1	200	21.7	5.12	100	28	5	2	metabolic process;response to stimulus		DNA binding	Pf00436		LpDm1_3011; WH27_09125; WP50_07460; WU67_01990; Nizo2877_0313; AOZ08_01225; LP80_2105; IV39_GL000198; ASU25_02120			DNA replication; Mismatch repair; Homologous recombination
613	High	A0A2S3U8Q6	Uncharacterized protein OS=Lactobacillus plantarum subsp. plantarum OX=337330 GN=S101258_00592 PE=4 SV=1	High	High	Lactobacillus Plantarum	26	5	5	12	1	246	28.3	9.11	26	72	1	5
614	High	A0A165UV02	Uncharacterized protein OS=Lactobacillus plantarum OX=1590 GN=Nizo1839_2950 PE=4 SV=1	High	High	Lactobacillus Plantarum	27	3	2	12	1	128	13.9	5.27	118	91	3	3						SF2A35B_1587
615	High	Q88XX3	30S ribosomal protein S14 type Z OS=Lactobacillus plantarum (strain ATCC BAA-793 / NCIMB 8826 / WCFS1) OX=220668 GN=rpsZ PE=3 SV=1	High	High	Lactobacillus Plantarum	28	2	2	12	1	61	7.2	10.59	121	72	2	2	metabolic process	ribosome	metal ion binding;RNA binding;structural molecule activity	Pf00253	1063505	lp_1048	rpsN		Ribosome
616	High	A0A0L7Y7R0	Acyl carrier protein OS=Lactobacillus plantarum OX=1590 GN=acpP PE=3 SV=1	High	High	Lactobacillus Plantarum	24	2	2	12	1	82	9.3	3.93	99	56	2	2	metabolic process	cytoplasm				WH27_02335; AB662_00900; ADS73_09250; LP80_1476; SF2A35B_2051
617	High	A0A1W6NQT6	Carbamoyl-phosphate synthase (glutamine-hydrolyzing) OS=Lactobacillus plantarum OX=1590 GN=BIZ32_07175 PE=3 SV=1	High	High	Lactobacillus Plantarum	15	10	10	11	1	854	94.3	6.11	79	0	10	1	metabolic process		catalytic activity;metal ion binding;nucleotide binding	Pf00289, Pf02222, Pf02786, Pf02787, Pf07478, Pf13535
618	High	A0A0R1UHM5	Uncharacterized protein OS=Lactobacillus plantarum subsp. argentoratensis DSM 16365 OX=1423831 GN=FD10_GL000966 PE=4 SV=1	High	High	Lactobacillus Plantarum	44	8	8	11	1	205	23	5.4	97	58	7	3				Pf01966		FD10_GL000966
619	High	Q88YL5	Peptide chain release factor 2 OS=Lactobacillus plantarum (strain ATCC BAA-793 / NCIMB 8826 / WCFS1) OX=220668 GN=prfB PE=3 SV=2	High	High	Lactobacillus Plantarum	27	8	8	11	1	377	42.6	5.06	109	90	7	2	cell organization and biogenesis;metabolic process	cytoplasm	RNA binding	Pf00472, Pf03462	1063492; 1063494		prfB-N; prfB-C
620	High	T5JFA4	Cro/Cl family transcriptional regulator OS=Lactobacillus plantarum EGD-AQ4 OX=1382301 GN=N692_06290 PE=4 SV=1	High	Not Found	Lactobacillus Plantarum	39	7	1	11	1	215	23.8	5.69	83	54	7	2	metabolic process;regulation of biological process		DNA binding;metal ion binding;protein binding	Pf01325, Pf02742, Pf04023, Pf12802		N692_06290
621	High	A0A0R2G3Y1	Thymidylate kinase OS=Lactobacillus plantarum OX=1590 GN=tmk PE=3 SV=1	High	High	Lactobacillus Plantarum	40	7	7	11	1	225	24.7	6.05	121	85	5	5	metabolic process		catalytic activity;nucleotide binding	Pf02223		IV39_GL000730
622	High	A0A0G9F7Y4	Uncharacterized protein OS=Lactobacillus plantarum OX=1590 GN=IV39_GL001093 PE=4 SV=1	Not Found	High	Lactobacillus Plantarum	29	5	5	11	1	221	23.2	9.89		246		5						LpDm1_0461; WH27_12965; WU67_14665; AOZ08_13805; IV39_GL001093; ASU25_10760
623	High	A0A0G9FDM5	ABC superfamily ATP binding cassette transporter, ABC protein OS=Lactobacillus plantarum OX=1590 GN=AVR82_07950 PE=4 SV=1	High	High	Lactobacillus Plantarum	23	8	8	11	1	517	58	6.06	69	30	7	3			catalytic activity;nucleotide binding	Pf00005, Pf12848, Pf13304		LpDm1_2362; WU67_10365; Nizo2877_2085; AOZ08_05915; LP80_2852; IV39_GL002326; ASU25_09825
624	High	A0A165P323	Nucleotide-binding protein Nizo2802_0354 OS=Lactobacillus plantarum OX=1590 GN=Nizo2802_0354 PE=3 SV=1	High	High	Lactobacillus Plantarum	19	6	6	11	1	294	33.3	5.48	83	110	5	3	metabolic process		catalytic activity;nucleotide binding	Pf02902, Pf03668
625	High	A0A162G622	Ribosomal-protein-L7p-serine acetyltransferase OS=Lactobacillus plantarum OX=1590 GN=Nizo2802_0954 PE=4 SV=1	High	High	Lactobacillus Plantarum	41	5	5	11	1	184	21	5.08	81	59	5	2			catalytic activity	Pf00583, Pf13302, Pf13420
626	High	A0A2S3U1Y3	Cysteine desulfurase OS=Lactobacillus plantarum subsp. plantarum OX=337330 GN=S101258_02945 PE=4 SV=1	High	High	Lactobacillus Plantarum	22	5	5	11	1	394	43.2	6.14	60	64	4	3
627	High	A0A0G9F6T0	Ribosomal RNA small subunit methyltransferase A OS=Lactobacillus plantarum OX=1590 GN=rsmA PE=3 SV=1	High	High	Lactobacillus Plantarum	32	7	7	11	1	296	32.7	5.64	53	45	4	5	metabolic process	cytoplasm	catalytic activity;RNA binding	Pf00398, Pf08242, Pf12847, Pf13489, Pf13659		WU67_12440; AB662_08100; ADS73_06975; AOZ08_10385; IV39_GL002681; ASU25_12570
628	High	A0A165PPL9	Chromosomal replication initiator protein DnaA OS=Lactobacillus plantarum OX=1590 GN=dnaA PE=3 SV=1	High	High	Lactobacillus Plantarum	24	7	7	11	1	455	51.4	6.01	37	60	5	5	metabolic process;regulation of biological process	cytoplasm	DNA binding;nucleotide binding	Pf00308, Pf01695, Pf08299, Pf11638
629	High	A0A0R1UHF6	FtsK1 protein OS=Lactobacillus plantarum subsp. argentoratensis DSM 16365 OX=1423831 GN=FD10_GL000921 PE=3 SV=1	High	High	Lactobacillus Plantarum	9	7	7	11	1	998	103.9	4.94	43	43	6	4			DNA binding;nucleotide binding	Pf01580, Pf09397, Pf12846, Pf13481		FD10_GL000921
630	High	A0A1E3KPF8	Hydroxyacid dehydrogenase OS=Lactobacillus plantarum OX=1590 GN=C4O30_00420 PE=4 SV=1	Not Found	High	Lactobacillus Plantarum	20	5	5	11	1	325	36.2	10.18		129		5				Pf13930		LpDm1_0830; AB662_06985; Nizo2877_1243; AOZ08_10850; LP80_1668
631	High	D7VBU7	Uncharacterized protein OS=Lactobacillus plantarum subsp. plantarum ATCC 14917 = JCM 1149 = CGMCC 1.2437 OX=525338 GN=HMPREF0531_11620 PE=4 SV=1	High	High	Lactobacillus Plantarum	22	3	3	11	1	119	13	10.08	90	118	2	3		membrane				HMPREF0531_11620; FC76_GL001025
632	High	A0A162F3B2	Uncharacterized protein OS=Lactobacillus plantarum OX=1590 GN=Lp19_0329 PE=4 SV=1	High	Not Found	Lactobacillus Plantarum	52	5	1	11	1	119	13.7	7.2	126	64	5	2
633	High	A0A0R1UL13	Uncharacterized protein OS=Lactobacillus plantarum subsp. argentoratensis DSM 16365 OX=1423831 GN=FD10_GL001178 PE=4 SV=1	High	High	Lactobacillus Plantarum	32	4	3	11	1	143	15.7	6.27	111	57	4	2	response to stimulus			Pf00582		FD10_GL001178
634	High	A0A151G723	Ribose 5-phosphate isomerase A OS=Lactobacillus plantarum OX=1590 GN=rpiA PE=4 SV=1	High	High	Lactobacillus Plantarum	25	4	4	11	1	222	23.8	4.98	179	100	3	4	metabolic process		catalytic activity	Pf00455, Pf06026
635	High	A0A0R1UYP6	Uncharacterized protein OS=Lactobacillus plantarum subsp. argentoratensis DSM 16365 OX=1423831 GN=FD10_GL002860 PE=4 SV=1	High	High	Lactobacillus Plantarum	34	5	5	11	1	216	23.2	5.63	86	19	5	2			catalytic activity	Pf01370, Pf03807, Pf05368, Pf13460		FD10_GL002860
636	High	A0A0G9FDX7	Glycine betaine carnitine choline ABC transporter, substrate binding and permease protein OS=Lactobacillus plantarum OX=1590 GN=AVR82_01740 PE=3 SV=1	High	High	Lactobacillus Plantarum	14	6	6	11	1	508	55.8	9.44	19	130	1	6	transport	membrane	transporter activity	Pf00528, Pf04069		WU67_01225; Nizo2877_0616; AOZ08_02705; LP80_401; IV39_GL002613; ASU25_13800
637	High	A0A2S3U685	Uncharacterized protein OS=Lactobacillus plantarum subsp. plantarum OX=337330 GN=S101258_01707 PE=4 SV=1	High	High	Lactobacillus Plantarum	39	3	3	11	1	146	16.2	4.18	70	89	3	1
638	High	A0A0G2ST72	Lactate oxidase OS=Lactobacillus plantarum OX=1590 GN=C4O30_12875 PE=3 SV=1	High	High	Lactobacillus Plantarum	22	6	6	11	1	366	38.7	5.88	76	39	6	3	metabolic process		catalytic activity;nucleotide binding	Pf01070
639	High	A0A2S3U0F2	Polar-amino-acid-transporting ATPase OS=Lactobacillus plantarum subsp. plantarum OX=337330 GN=hisP PE=4 SV=1	High	High	Lactobacillus Plantarum	31	5	5	11	1	244	26.8	5.48	78	88	3	5
640	High	A0A0L7Y5D8	Carbonate dehydratase OS=Lactobacillus plantarum OX=1590 GN=AVR82_07170 PE=4 SV=1	High	High	Lactobacillus Plantarum	17	4	4	11	1	211	23.4	5.81	102	74	4	4				Pf00194		LpDm1_0604; WH27_12620; AB662_05055; Nizo2877_1928; AOZ08_05175; IV39_GL002391; ASU25_12045			Nitrogen metabolism
641	High	A0A2S3U5A1	UPF0478 protein OS=Lactobacillus plantarum subsp. plantarum OX=337330 GN=S101258_02069 PE=4 SV=1	High	High	Lactobacillus Plantarum	44	4	4	11	1	138	15	8.69	143	59	4	3
642	High	D7V8Y9	Uncharacterized protein OS=Lactobacillus plantarum subsp. plantarum ATCC 14917 = JCM 1149 = CGMCC 1.2437 OX=525338 GN=HMPREF0531_10612 PE=4 SV=1	High	High	Lactobacillus Plantarum	33	4	4	11	1	58	6.4	10.11	67	53	4	2				Pf11240		HMPREF0531_10612; FC76_GL002657
643	High	A0A165MN07	Adenine-specific methyltransferase OS=Lactobacillus plantarum OX=1590 GN=Nizo2802_2878 PE=4 SV=1	High	High	Lactobacillus Plantarum	16	5	5	11	1	339	37.5	5.25	127	86	5	2	metabolic process;regulation of biological process		catalytic activity;DNA binding	Pf02384, Pf12847, Pf13659
644	High	A0A0G9GPP9	Uncharacterized protein OS=Lactobacillus plantarum OX=1590 GN=WP50_22740 PE=4 SV=1	High	Not Found	Lactobacillus Plantarum	58	3	1	11	1	76	8.7	5.38	72	88	3	2				Pf02353, Pf08242		WP50_22745; WP50_22740
645	High	Q88XW8	50S ribosomal protein L30 OS=Lactobacillus plantarum (strain ATCC BAA-793 / NCIMB 8826 / WCFS1) OX=220668 GN=rpmD PE=3 SV=1	High	High	Lactobacillus Plantarum	23	1	1	11	1	60	6.7	10.61	114	21	1	1	metabolic process	ribosome	structural molecule activity	Pf00327	1063487	lp_1054	rpmD		Ribosome
646	High	A0A166MXW4	Uncharacterized protein OS=Lactobacillus plantarum OX=1590 GN=A0U96_14530 PE=4 SV=1	High	High	Lactobacillus Plantarum	32	3	3	11	1	82	9.5	9.48	66	34	3	1	regulation of biological process
647	High	D7V9P5	ABC transporter, ATP-binding protein OS=Lactobacillus plantarum subsp. plantarum ATCC 14917 = JCM 1149 = CGMCC 1.2437 OX=525338 GN=HMPREF0531_10868 PE=4 SV=1	High	High	Lactobacillus Plantarum	18	8	8	10	1	658	73.9	5.59	67	14	7	2			catalytic activity;DNA binding;nucleotide binding;transporter activity	Pf00005, Pf12848, Pf13304		HMPREF0531_10868
648	High	A0A162ENL4	23S rRNA-methyltransferaserlmB LSU rRNA Gm2251 OS=Lactobacillus plantarum OX=1590 GN=Lp19_2087 PE=3 SV=1	High	High	Lactobacillus Plantarum	26	6	6	10	1	255	27.5	8.75	100	27	6	1	metabolic process		catalytic activity;RNA binding	Pf00588, Pf08032
649	High	A0A151G9T7	tRNA N6-adenosine threonylcarbamoyltransferase OS=Lactobacillus plantarum OX=1590 GN=tsaD PE=3 SV=1	High	High	Lactobacillus Plantarum	28	7	7	10	1	348	37.5	5.47	63	58	7	3	metabolic process	cytoplasm	catalytic activity;metal ion binding	Pf00814, Pf02543
650	High	D7VBD7	Uncharacterized protein OS=Lactobacillus plantarum subsp. plantarum ATCC 14917 = JCM 1149 = CGMCC 1.2437 OX=525338 GN=HMPREF0531_11460 PE=4 SV=1	High	High	Lactobacillus Plantarum	37	7	7	10	1	247	26.9	6.89	129	61	7	2	metabolic process		catalytic activity	Pf01135, Pf04816		HMPREF0531_11460
651	High	A0A151G893	Probable endonuclease 4 OS=Lactobacillus plantarum OX=1590 GN=nfo PE=3 SV=1	High	High	Lactobacillus Plantarum	27	6	6	10	1	298	33	6.04	75	72	4	4	metabolic process;response to stimulus		catalytic activity;DNA binding;metal ion binding	Pf01261		WU67_09285; Nizo2877_2878; AOZ08_04165; LP80_2261
652	High	A0A1A0DKG8	Cellulose synthase OS=Lactobacillus plantarum OX=1590 GN=CUR48_12270 PE=4 SV=1	Not Found	High	Lactobacillus Plantarum	12	8	8	10	1	714	79.9	9.74		93		8	metabolic process	membrane	catalytic activity	Pf03170
653	High	A0A162FLC4	Phosphate import ATP-binding protein PstB OS=Lactobacillus plantarum OX=1590 GN=pstB PE=3 SV=1	High	High	Lactobacillus Plantarum	30	6	6	10	1	251	28.1	5.49	45	116	2	6	transport	membrane	catalytic activity;nucleotide binding;transporter activity	Pf00005, Pf03193, Pf13304, Pf13401, Pf13476, Pf13555, Pf13558
654	High	A0A2I0ZEN4	Excinuclease ABC subunit UvrA OS=Lactobacillus plantarum OX=1590 GN=CUR48_06000 PE=4 SV=1	High	High	Lactobacillus Plantarum	16	8	8	10	1	756	82.4	8.22	46	21	8	2
655	High	A0A0G9FCI6	ABC superfamily ATP binding cassette transporter, ABC membrane protein OS=Lactobacillus plantarum OX=1590 GN=IV39_GL001260 PE=3 SV=1	High	High	Lactobacillus Plantarum	13	6	6	10	1	666	72.6	9.8	22	106	2	6	response to stimulus;transport	membrane	catalytic activity;nucleotide binding	Pf00005, Pf02687, Pf12704, Pf13304, Pf13558		LpDm1_2650; WU67_05600; Nizo2877_1017; IV39_GL001260; ASU25_00770
656	High	D7VAG4	Alkaline shock protein 23 OS=Lactobacillus plantarum subsp. plantarum ATCC 14917 = JCM 1149 = CGMCC 1.2437 OX=525338 GN=asp PE=4 SV=1	High	High	Lactobacillus Plantarum	42	6	6	10	1	145	16.2	5.06	96	46	5	4				Pf03780		HMPREF0531_11137; FC76_GL002233
657	High	A0A2S3U1C6	Sporulation initiation inhibitor protein Soj OS=Lactobacillus plantarum subsp. plantarum OX=337330 GN=S101258_03253 PE=4 SV=1	High	High	Lactobacillus Plantarum	21	6	6	10	1	310	34.8	7.39	105	52	6	3
658	High	A0A1W6NS15	dITP/XTP pyrophosphatase OS=Lactobacillus plantarum OX=1590 GN=BIZ32_09130 PE=3 SV=1	High	High	Lactobacillus Plantarum	28	5	5	10	1	202	21.8	6.96	98	25	5	1	metabolic process		catalytic activity;metal ion binding;nucleotide binding	Pf01725
659	High	A0A199QFN0	Uncharacterized protein OS=Lactobacillus plantarum OX=1590 GN=A0U96_00720 PE=4 SV=1	High	High	Lactobacillus Plantarum	20	5	2	10	1	318	35.8	5.08	67	42	5	2
660	High	A0A0G9FDG8	3-oxoacyl-[acyl-carrier-protein] synthase 3 OS=Lactobacillus plantarum OX=1590 GN=fabH PE=3 SV=1	High	High	Lactobacillus Plantarum	17	4	4	10	1	328	35.3	7.25	84	52	4	3	metabolic process	cytoplasm	catalytic activity	Pf08541, Pf08545		LpDm1_2843; WU67_03040; Nizo2877_2601; AOZ08_02860; IV39_GL002961; ASU25_13540
661	High	A0A0R1VAR0	Uncharacterized protein OS=Lactobacillus plantarum subsp. argentoratensis DSM 16365 OX=1423831 GN=FD10_GL002638 PE=4 SV=1	High	High	Lactobacillus Plantarum	42	4	4	10	1	129	14.2	9.82	20	86	1	4						FD10_GL002638
662	High	A0A0R1VA71	Cell surface protein, lpxtg-motif cell wall anchor OS=Lactobacillus plantarum subsp. argentoratensis DSM 16365 OX=1423831 GN=FD10_GL001341 PE=4 SV=1	High	High	Lactobacillus Plantarum	9	4	1	10	1	825	88.1	4.28	64	127	3	4		membrane				FD10_GL001341
663	High	A0A2K7QRH9	L-asparaginase OS=Lactobacillus plantarum OX=1590 GN=A8704_00345 PE=4 SV=1	High	High	Lactobacillus Plantarum	19	5	5	10	1	324	34.4	5.06	60	47	4	3
664	High	D7VBZ9	Uncharacterized protein OS=Lactobacillus plantarum subsp. plantarum ATCC 14917 = JCM 1149 = CGMCC 1.2437 OX=525338 GN=HMPREF0531_11672 PE=4 SV=1	High	High	Lactobacillus Plantarum	12	4	4	10	1	354	37.8	4.78	131	102	4	3	metabolic process		catalytic activity			HMPREF0531_11672; FC76_GL001745
665	High	A0A151G4H7	Protein translocase subunit SecY OS=Lactobacillus plantarum OX=1590 GN=secY PE=3 SV=1	High	High	Lactobacillus Plantarum	8	3	3	10	1	431	47.2	9.54	48	56	2	3	transport	membrane		Pf00344
666	High	A0A165MV47	Hydrolase of the alpha/beta superfamily OS=Lactobacillus plantarum OX=1590 GN=Nizo2802_2473 PE=4 SV=1	Not Found	High	Lactobacillus Plantarum	23	7	7	9	1	307	34.1	9.99		88		7			catalytic activity	Pf12146, Pf12695, Pf12697
667	High	A0A0M4CXS5	ABC superfamily ATP binding cassette transporter, binding protein OS=Lactobacillus plantarum OX=1590 GN=IV39_GL002853 PE=3 SV=1	High	High	Lactobacillus Plantarum	29	7	7	9	1	326	36.6	9.42	14	108	1	6	transport	membrane	metal ion binding	Pf01297		LpDm1_2395; Nizo2877_0757; IV39_GL002853
668	High	A0A0M0CDC1	3'->5' exoribonuclease Bsu YhaM OS=Lactobacillus plantarum OX=1590 GN=Nizo1839_1889 PE=4 SV=1	High	High	Lactobacillus Plantarum	28	8	8	9	1	326	37	6	66	0	7	1				Pf01336, Pf01966, Pf07514		ADS73_13495; SF2A35B_0125
669	High	A0A166IC69	Riboflavin biosynthesis protein OS=Lactobacillus plantarum OX=1590 GN=Lp19_3381 PE=3 SV=1	High	High	Lactobacillus Plantarum	23	7	7	9	1	333	37	7.24	106	25	7	2	metabolic process		catalytic activity;nucleotide binding	Pf01687, Pf06574		WH27_00940			Metabolic pathways; Biosynthesis of secondary metabolites; Riboflavin metabolism
670	High	A0A0G9F739	DNA mismatch repair protein MutS OS=Lactobacillus plantarum OX=1590 GN=mutS PE=3 SV=1	High	High	Lactobacillus Plantarum	9	7	7	9	1	896	99.9	5.5	91	43	6	3	metabolic process;response to stimulus		DNA binding;nucleotide binding	Pf00488, Pf01624, Pf05188, Pf05190, Pf05192		LpDm1_1428; WU67_11435; Nizo2877_1809; AOZ08_10045; LP80_770; IV39_GL002018; ASU25_00760
671	High	A0A165XUK1	Uncharacterized protein OS=Lactobacillus plantarum OX=1590 GN=Nizo1839_0983 PE=4 SV=1	High	High	Lactobacillus Plantarum	18	6	6	9	1	318	34.6	5.41	138	47	5	2				Pf01368, Pf02272		SF2A35B_1229
672	High	A0A165RGZ6	Phosphoglycerate mutase family OS=Lactobacillus plantarum OX=1590 GN=Lp19_2296 PE=4 SV=1	High	High	Lactobacillus Plantarum	31	6	6	9	1	225	25.9	6.01	72	109	3	5				Pf00300		WH27_05535			Glycolysis / Gluconeogenesis; Carbon metabolism; Glycine, serine and threonine metabolism; Biosynthesis of amino acids; Biosynthesis of antibiotics; Biosynthesis of secondary metabolites; Methane metabolism; Metabolic pathways; Microbial metabolism in diverse environments
673	High	A0A0R2G3S3	Putative transcriptional regulator ofN-Acetylglucosamine utilization GntR family OS=Lactobacillus plantarum OX=1590 GN=IV39_GL000663 PE=4 SV=1	High	High	Lactobacillus Plantarum	31	6	6	9	1	236	26.6	8.07	114	20	5	2	metabolic process;regulation of biological process		catalytic activity;DNA binding	Pf00392, Pf07702, Pf12143, Pf14502		IV39_GL000663; SF2A35B_2943
674	High	A0A0R2G806	Cell division protein DivIB OS=Lactobacillus plantarum OX=1590 GN=divIB PE=3 SV=1	High	High	Lactobacillus Plantarum	25	6	6	9	1	294	32.9	10.32	0	79	2	6	cell division;reproduction	membrane		Pf03799, Pf08478		IV39_GL003251
675	High	A0A0G9F959	Aspartokinase OS=Lactobacillus plantarum OX=1590 GN=AVR82_09380 PE=3 SV=1	High	High	Lactobacillus Plantarum	16	6	6	9	1	450	49.8	5.66	107	67	5	3	metabolic process		catalytic activity	Pf00696, Pf13840		LpDm1_1418; WU67_11480; Nizo2877_1799; AOZ08_10000; LP80_780; IV39_GL002008; ASU25_00715
676	High	A0A151G3U7	16S rRNA (Cytosine(967)-C(5))-methyltransferase OS=Lactobacillus plantarum OX=1590 GN=AYO51_10630 PE=3 SV=1	High	High	Lactobacillus Plantarum	13	5	5	9	1	447	50	6.57	141	41	5	3	metabolic process;regulation of biological process	cytoplasm	catalytic activity;RNA binding	Pf01029, Pf01189, Pf01728, Pf02475, Pf09445, Pf12847, Pf13578, Pf13659
677	High	A0A2S3U095	Uncharacterized protein OS=Lactobacillus plantarum subsp. plantarum OX=337330 GN=S101258_03488 PE=4 SV=1	High	High	Lactobacillus Plantarum	39	7	7	9	1	224	25.5	4.84	83	69	6	3
678	High	A0A0G9F805	Branched-chain-amino-acid aminotransferase OS=Lactobacillus plantarum OX=1590 GN=ilvE PE=3 SV=1	High	High	Lactobacillus Plantarum	16	5	5	9	1	342	37.9	5.82	74	30	5	2	metabolic process		catalytic activity	Pf01063		LpDm1_1319; WH27_11315; WU67_10850; AB662_12930; ADS73_01780; Nizo2877_1725; AOZ08_09645; IV39_GL002776; ASU25_01030; SF2A35B_0893			Biosynthesis of antibiotics; Cysteine and methionine metabolism; Valine, leucine and isoleucine biosynthesis; Valine, leucine and isoleucine degradation; 2-Oxocarboxylic acid metabolism; Pantothenate and CoA biosynthesis; Biosynthesis of secondary metabolites; Biosynthesis of amino acids; Metabolic pathways
679	High	A0A0R2GC30	Polysaccharide deacetylase OS=Lactobacillus plantarum OX=1590 GN=IV39_GL002238 PE=4 SV=1	Not Found	High	Lactobacillus Plantarum	28	6	6	9	1	288	32.1	9.89		55		6	metabolic process		catalytic activity	Pf01522		IV39_GL002238
680	High	A0A0G9GRP3	XRE family transcriptional regulator OS=Lactobacillus plantarum OX=1590 GN=WP50_14600 PE=4 SV=1	High	High	Lactobacillus Plantarum	23	5	5	9	1	387	44.4	5.92	92	39	5	2			DNA binding;protein binding	Pf01381, Pf12844, Pf13443, Pf13560		WP50_14600
681	High	A0A1A0DMJ6	Uncharacterized protein OS=Lactobacillus plantarum OX=1590 GN=CUR48_04790 PE=4 SV=1	Not Found	High	Lactobacillus Plantarum	23	5	5	9	1	305	32.9	5.33		127		5
682	High	A0A1W6NVS4	Uncharacterized protein OS=Lactobacillus plantarum OX=1590 GN=BIZ32_15455 PE=4 SV=1	High	High	Lactobacillus Plantarum	24	6	6	9	1	374	42.1	7.71	36	60	5	4	metabolic process		catalytic activity	Pf06114
683	High	A0A151G3Z3	Glycosyltransferase OS=Lactobacillus plantarum OX=1590 GN=AYO51_05815 PE=4 SV=1	High	High	Lactobacillus Plantarum	20	6	6	9	1	340	39.5	8.4	44	114	5	2			catalytic activity	Pf00534, Pf13692
684	High	A0A165N6R4	Heat-inducible transcription repressor HrcA OS=Lactobacillus plantarum OX=1590 GN=hrcA PE=3 SV=1	High	High	Lactobacillus Plantarum	17	5	5	9	1	347	38.9	5.72	106	37	5	1	metabolic process;regulation of biological process		DNA binding	Pf01628, Pf03444, Pf08154
685	High	A0A2S1TCZ4	MobB OS=Lactobacillus plantarum OX=1590 GN=LpLQ80_16775 PE=4 SV=1	High	High	Lactobacillus Plantarum	27	6	2	9	1	230	26.2	6.62	0	87	3	5
686	High	D7VDC6	Uncharacterized protein OS=Lactobacillus plantarum subsp. plantarum ATCC 14917 = JCM 1149 = CGMCC 1.2437 OX=525338 GN=HMPREF0531_12149 PE=4 SV=1	High	High	Lactobacillus Plantarum	30	4	4	9	1	166	18.5	10.08	24	105	1	4						HMPREF0531_12149
687	High	A0A151G488	Uncharacterized protein OS=Lactobacillus plantarum OX=1590 GN=AYO51_06300 PE=4 SV=1	High	High	Lactobacillus Plantarum	33	4	4	9	1	211	23.1	9.85	0	143	1	4		membrane
688	High	A0A2S3U7M7	N utilization substance protein B like protein OS=Lactobacillus plantarum subsp. plantarum OX=337330 GN=S101258_01044 PE=4 SV=1	High	High	Lactobacillus Plantarum	32	5	5	9	1	139	15.7	5.02	118	76	5	2
689	High	A0A2S3U451	Uncharacterized protein OS=Lactobacillus plantarum subsp. plantarum OX=337330 GN=S101258_02460 PE=4 SV=1	Not Found	High	Lactobacillus Plantarum	39	6	6	9	1	209	22.9	10.11		130		6
690	High	A0A1W6NQZ1	Cell division protein FtsJ OS=Lactobacillus plantarum OX=1590 GN=BIZ32_06395 PE=4 SV=1	High	High	Lactobacillus Plantarum	14	4	4	9	1	272	29.8	6.24	54	0	4	2	cell division;metabolic process		catalytic activity;RNA binding	Pf01479, Pf01728
691	High	A0A165PSC5	Cell surface hydrolase OS=Lactobacillus plantarum OX=1590 GN=Nizo2891_2421 PE=4 SV=1	Not Found	High	Lactobacillus Plantarum	23	6	6	9	1	290	33	9.7		75		6			catalytic activity	Pf06028
692	High	A0A0R2G383	Lipase/Acylhydrolase with GDSL-likemotif OS=Lactobacillus plantarum OX=1590 GN=IV39_GL001766 PE=4 SV=1	High	High	Lactobacillus Plantarum	17	4	4	9	1	326	35.8	9.86	0	61	1	4		membrane	catalytic activity	Pf00657, Pf13472		IV39_GL001766
693	High	A0A0G9FCZ0	Insulinase family protein OS=Lactobacillus plantarum OX=1590 GN=AVR82_09390 PE=4 SV=1	High	High	Lactobacillus Plantarum	11	4	4	9	1	433	48.5	4.82	40	94	3	3	metabolic process		catalytic activity;metal ion binding	Pf00675, Pf05193		LpDm1_1421; WH27_10980; WU67_11470; AB662_13295; LP80_777; IV39_GL002011; ASU25_00725
694	High	A0A151G7F0	HAD family hydrolase OS=Lactobacillus plantarum OX=1590 GN=AYO51_13930 PE=4 SV=1	High	High	Lactobacillus Plantarum	20	4	4	9	1	263	28.7	5.27	39	18	4	3	metabolic process		catalytic activity	Pf00702, Pf13242, Pf13344, Pf13419
695	High	A0A0R1UH74	Universal stress protein OS=Lactobacillus plantarum subsp. argentoratensis DSM 16365 OX=1423831 GN=FD10_GL000810 PE=4 SV=1	High	High	Lactobacillus Plantarum	19	3	3	9	1	170	18.1	9.99	135	133	2	3	response to stimulus			Pf00582		FD10_GL000810
696	High	A0A0M4S8K4	N-acetylglucosamine and glucose PTS, EIICBA OS=Lactobacillus plantarum OX=1590 GN=nagE PE=4 SV=1	High	High	Lactobacillus Plantarum	7	3	3	9	1	662	70.3	6.9	0	115	1	3	metabolic process;transport	membrane	catalytic activity;transporter activity	Pf00358, Pf00367, Pf02378		IV39_GL000309; ASU25_14315
697	High	A0A0G9GJK3	Ribulose-phosphate 3-epimerase OS=Lactobacillus plantarum OX=1590 GN=WP50_32015 PE=3 SV=1	High	High	Lactobacillus Plantarum	13	3	3	9	1	222	24	4.77	58	121	2	3	metabolic process		catalytic activity;metal ion binding	Pf00834		WP50_32015
698	High	A0A0G9FAY6	GTP cyclohydrolase 1 type 2 homolog OS=Lactobacillus plantarum OX=1590 GN=Nizo2802_2022 PE=3 SV=1	High	High	Lactobacillus Plantarum	19	4	4	9	1	340	37.2	5.45	29	21	3	3				Pf01784		LpDm1_0154; WP50_10550; WU67_09620; AOZ08_03830; LP80_2651
699	High	A0A0G9GPN4	Diguanylate cyclase OS=Lactobacillus plantarum OX=1590 GN=AVR82_06925 PE=4 SV=1	High	High	Lactobacillus Plantarum	17	3	3	9	1	190	20.4	5.17	79	45	2	3				Pf03807		LpDm1_0556; WH27_12865; WP50_20625; WU67_06775; AB662_01505; Nizo2877_1880; AOZ08_04935; IV39_GL002342; ASU25_12290
700	High	A0A1E3KUK1	Putative flavodoxin-1 OS=Lactobacillus plantarum OX=1590 GN=LPJSA22_02536 PE=4 SV=1	High	High	Lactobacillus Plantarum	22	3	3	9	1	148	16	4.13	102	35	3	1			nucleotide binding	Pf00258, Pf07972, Pf12641
701	High	ENSEMBL:ENSBTAP00000016242	(Bos taurus) similar to alpha-tubulin I isoform 1	High	High	Lactobacillus Plantarum	8	2	2	9	1	451	50.1	5.06	144	49	2	1
702	High	A0A2S3U7D3	Uncharacterized protein OS=Lactobacillus plantarum subsp. plantarum OX=337330 GN=S101258_01285 PE=4 SV=1	High	High	Lactobacillus Plantarum	43	3	3	9	1	96	11	5.48	37	39	3	3
703	High	A0A0R1UP09	Inosine-uridine preferring nucleoside hydrolase OS=Lactobacillus plantarum subsp. argentoratensis DSM 16365 OX=1423831 GN=FD10_GL000495 PE=4 SV=1	High	High	Lactobacillus Plantarum	8	2	2	9	1	321	34.4	4.67	56	60	2	2			catalytic activity	Pf01156		FD10_GL000495
704	High	A0A0G9GVG8	Nitroreductase OS=Lactobacillus plantarum OX=1590 GN=AYO51_08975 PE=4 SV=1	High	High	Lactobacillus Plantarum	12	2	2	9	1	186	20.1	5.27	88	119	2	2	metabolic process		catalytic activity	Pf00881		LpDm1_0003; WP50_17850; WU67_10130; Nizo2877_2035; AOZ08_05680; LP80_712
705	High	A0A151G7W2	Poly(Glycerol-phosphate) alpha-glucosyltransferase OS=Lactobacillus plantarum OX=1590 GN=AYO51_09420 PE=4 SV=1	High	Not Found	Lactobacillus Plantarum	19	7	7	8	1	502	57.8	6.54	133		7				catalytic activity	Pf00534, Pf09318, Pf13524, Pf13692
706	High	T5JUY2	Regulator OS=Lactobacillus plantarum EGD-AQ4 OX=1382301 GN=N692_11685 PE=4 SV=1	High	High	Lactobacillus Plantarum	18	6	1	8	1	441	50	9.52	22	110	2	5				Pf07435		N692_11685
707	High	A0A162G5B0	Serine/threonine protein kinase PrkC regulatorof stationary phase OS=Lactobacillus plantarum OX=1590 GN=Nizo2802_1366 PE=4 SV=1	High	High	Lactobacillus Plantarum	13	6	6	8	1	674	74.5	8.91	74	63	4	4	metabolic process	membrane	catalytic activity;nucleotide binding	Pf00069, Pf03793, Pf07714
708	High	A0A0G9FCV1	ATP-binding protein OS=Lactobacillus plantarum OX=1590 GN=AVR82_04295 PE=4 SV=1	High	High	Lactobacillus Plantarum	17	5	5	8	1	397	43.9	5.3	98	0	5	2						LpDm1_1074; WH27_10125; WU67_04535; LP80_1547; IV39_GL001897
709	High	A0A0G9F6Y9	Vitamin-B12 independent methionine synthase OS=Lactobacillus plantarum OX=1590 GN=AVR82_04930 PE=3 SV=1	High	High	Lactobacillus Plantarum	12	4	4	8	1	372	42	5.78	61	58	3	3	metabolic process		catalytic activity;metal ion binding	Pf01717		WH27_14790; WU67_13495; Nizo2877_0775; AOZ08_09270; IV39_GL002871; ASU25_10095
710	High	A0A166J7I0	Putative competence-damage inducible protein OS=Lactobacillus plantarum OX=1590 GN=cinA PE=3 SV=1	High	High	Lactobacillus Plantarum	12	4	4	8	1	420	45.2	5.72	89	54	3	2				Pf00994, Pf02464		WH27_10965			Nicotinate and nicotinamide metabolism
711	High	A0A162EAI7	Purine trans deoxyribosylase OS=Lactobacillus plantarum OX=1590 GN=Nizo2802_1852 PE=4 SV=1	High	High	Lactobacillus Plantarum	39	5	5	8	1	146	16.6	4.56	0	113	1	5	metabolic process		catalytic activity	Pf05014
712	High	A0A1A0DKG0	3-oxoacyl-[acyl-carrier-protein] synthase 3 OS=Lactobacillus plantarum OX=1590 GN=fabH PE=3 SV=1	High	High	Lactobacillus Plantarum	21	5	5	8	1	323	34.3	4.93	69	61	5	1	metabolic process	cytoplasm	catalytic activity	Pf08541, Pf08545
713	High	A0A0R2G299	Galactose operon repressor OS=Lactobacillus plantarum OX=1590 GN=IV39_GL001873 PE=4 SV=1	High	High	Lactobacillus Plantarum	21	6	6	8	1	331	37.1	7.65	73	57	5	3	metabolic process;regulation of biological process		DNA binding	Pf00356, Pf13377, Pf13407		IV39_GL001873
714	High	A0A199QFG9	Transcriptional repressor NrdR OS=Lactobacillus plantarum OX=1590 GN=nrdR PE=3 SV=1	High	High	Lactobacillus Plantarum	32	4	4	8	1	171	19.8	8.69	101	57	4	2	metabolic process;regulation of biological process		DNA binding;metal ion binding;nucleotide binding	Pf03477
715	High	A0A0R2G2Z2	Anaerobic ribonucleoside-triphosphate reductase large subunit OS=Lactobacillus plantarum OX=1590 GN=IV39_GL001203 PE=4 SV=1	High	High	Lactobacillus Plantarum	9	5	3	8	1	753	85.3	7.84	113	43	5	3	metabolic process		catalytic activity;nucleotide binding	Pf01228, Pf13597		LpDm1_1882; IV39_GL001203
716	High	A0A2L1QKB6	PIN domain nuclease OS=Lactobacillus plantarum OX=1590 GN=C4O30_15900 PE=4 SV=1	High	High	Lactobacillus Plantarum	20	5	5	8	1	391	44.3	8.87	114	55	5	1
717	High	D7VCV9	Uncharacterized protein OS=Lactobacillus plantarum subsp. plantarum ATCC 14917 = JCM 1149 = CGMCC 1.2437 OX=525338 GN=HMPREF0531_11982 PE=4 SV=1	High	High	Lactobacillus Plantarum	11	5	5	8	1	460	52.3	4.73	82	86	3	4	metabolic process	membrane	catalytic activity;nucleotide binding	Pf00478, Pf00571, Pf01595, Pf03471		HMPREF0531_11982
718	High	A0A165R0W4	Acetyl-CoA carboxylase OS=Lactobacillus plantarum OX=1590 GN=A8704_05100 PE=4 SV=1	High	High	Lactobacillus Plantarum	17	6	6	8	1	462	50.7	7.23	67	72	4	4			catalytic activity;metal ion binding;nucleotide binding	Pf00289, Pf02785, Pf02786, Pf07478, Pf13535, Pf15632		WH27_02305; AB662_00930; LP80_1482			Biosynthesis of antibiotics; Pyruvate metabolism; Metabolic pathways; Biosynthesis of secondary metabolites; Microbial metabolism in diverse environments; Fatty acid biosynthesis; Fatty acid metabolism; Carbon metabolism; Propanoate metabolism
719	High	A0A151G2P0	Uncharacterized protein OS=Lactobacillus plantarum OX=1590 GN=AYO51_08730 PE=4 SV=1	High	High	Lactobacillus Plantarum	62	6	3	8	1	120	13.8	4.96	94	61	4	4						AB662_01610
720	High	A0A165NND4	3-dehydroquinate dehydratase I OS=Lactobacillus plantarum OX=1590 GN=Nizo2802_1261 PE=4 SV=1	High	High	Lactobacillus Plantarum	37	5	5	8	1	257	27.5	5.94	25	32	4	3			catalytic activity	Pf01487
721	High	P60712	SWISS-PROT:P60712 (Bos taurus) Actin, cytoplasmic 1	High	High	Lactobacillus Plantarum	14	5	5	8	1	375	41.7	5.48	39	88	2	4		cytoplasm;cytoskeleton;cytosol;membrane;nucleus	nucleotide binding;protein binding	Pf00022	280979		ACTB	25	Dilated cardiomyopathy; Influenza A; Thyroid hormone signaling pathway; Regulation of actin cytoskeleton; Adherens junction; Apoptosis; Salmonella infection; Focal adhesion; Hippo signaling pathway; Arrhythmogenic right ventricular cardiomyopathy (ARVC); Hypertrophic cardiomyopathy (HCM); Bacterial invasion of epithelial cells; Rap1 signaling pathway; Platelet activation; Oxytocin signaling pathw…
722	High	A0A165ZUN8	DNA repair protein RecN OS=Lactobacillus plantarum OX=1590 GN=recN PE=3 SV=1	High	High	Lactobacillus Plantarum	13	5	5	8	1	564	62.8	5.29	110	64	5	2	metabolic process;response to stimulus		nucleotide binding	Pf13175, Pf13476, Pf13555		WH27_02600; AB662_11800; LP80_1418
723	High	A0A2S3UAC4	Uncharacterized protein OS=Lactobacillus plantarum subsp. plantarum OX=337330 GN=S101258_00011 PE=4 SV=1	High	High	Lactobacillus Plantarum	42	5	5	8	1	112	13.3	9.54	76	77	5	2
724	High	A0A165HFR2	Deoxyadenosine kinase OS=Lactobacillus plantarum OX=1590 GN=A8704_07670 PE=4 SV=1	High	High	Lactobacillus Plantarum	27	4	4	8	1	211	24.3	5	44	20	3	3	metabolic process		catalytic activity;nucleotide binding	Pf01712, Pf02223, Pf13238		LpDm1_0440; WH27_05100; WU67_08215; AB662_04470; Nizo2877_1536; AOZ08_14410; LP80_181; ASU25_06125
725	High	A0A199QIY9	Nicotinate phosphoribosyltransferase OS=Lactobacillus plantarum OX=1590 GN=A0U96_08735 PE=3 SV=1	High	High	Lactobacillus Plantarum	14	6	6	8	1	492	56.1	5.55	34	38	5	2	metabolic process		catalytic activity	Pf04095
726	High	A0A0G9FBH0	Cof-type HAD-IIB family hydrolase OS=Lactobacillus plantarum OX=1590 GN=A8704_08610 PE=4 SV=1	High	High	Lactobacillus Plantarum	22	5	5	8	1	289	31.3	5.11	68	34	5	2			catalytic activity	Pf00702, Pf05116, Pf08282		LpDm1_0795; WH27_05930; WU67_07390; AB662_02535; Nizo2877_1358; AOZ08_06540; LP80_1738; IV39_GL000827; ASU25_00555
727	High	F9UM82	Aminotransferase OS=Lactobacillus plantarum (strain ATCC BAA-793 / NCIMB 8826 / WCFS1) OX=220668 GN=lp_0874 PE=3 SV=1	High	Not Found	Lactobacillus Plantarum	9	4	2	8	1	543	58	5.02	46	30	4	2	metabolic process		catalytic activity;nucleotide binding	Pf00155, Pf00266, Pf00389, Pf01041, Pf01053, Pf01276, Pf02826	1061514	lp_0874	lp_0874
728	High	A0A2K7R015	Conjugal transfer protein OS=Lactobacillus plantarum OX=1590 GN=A8704_16285 PE=4 SV=1	High	High	Lactobacillus Plantarum	10	2	2	8	1	112	11.9	9.54	34	68	2	2
729	High	Q88WG0	Acetyl-coenzyme A carboxylase carboxyl transferase subunit beta 2 OS=Lactobacillus plantarum (strain ATCC BAA-793 / NCIMB 8826 / WCFS1) OX=220668 GN=accD2 PE=3 SV=1	High	High	Lactobacillus Plantarum	22	5	5	8	1	281	30.9	8.25	59	30	4	3	metabolic process	cytoplasm	catalytic activity;metal ion binding;nucleotide binding	Pf01039	1062006	lp_1679	accD2		Metabolic pathways; Fatty acid biosynthesis; Microbial metabolism in diverse environments; Fatty acid metabolism; Biosynthesis of secondary metabolites; Pyruvate metabolism; Propanoate metabolism; Carbon metabolism; Biosynthesis of antibiotics
730	High	A0A1W6NQC9	DNA-directed RNA polymerase subunit omega OS=Lactobacillus plantarum OX=1590 GN=rpoZ PE=3 SV=1	High	High	Lactobacillus Plantarum	52	3	3	8	1	71	7.9	4.75	95	43	3	2	metabolic process		catalytic activity;DNA binding	Pf01192
731	High	A0A1W6NRI5	5'-methylthioadenosine/S-adenosylhomocysteine nucleosidase OS=Lactobacillus plantarum OX=1590 GN=BIZ32_08630 PE=3 SV=1	High	High	Lactobacillus Plantarum	27	4	4	8	1	230	24.5	4.58	55	20	4	3	metabolic process		catalytic activity	Pf01048		LpDm1_1490
732	High	A0A165SE74	Uncharacterized protein OS=Lactobacillus plantarum OX=1590 GN=Lp19_0094 PE=4 SV=1	Not Found	High	Lactobacillus Plantarum	10	4	1	8	1	834	89.4	4.32	53	115	2	4		membrane
733	High	A0A2I0YX60	Uncharacterized protein OS=Lactobacillus plantarum OX=1590 GN=A8704_04590 PE=4 SV=1	Not Found	High	Lactobacillus Plantarum	16	3	3	8	1	245	27.7	9.61		95		3
734	High	A0A2S3U3D8	Ribosome-binding factor OS=Lactobacillus plantarum subsp. plantarum OX=337330 GN=S101258_02484 PE=4 SV=1	High	High	Lactobacillus Plantarum	27	4	4	8	1	117	13.1	7.25	98	58	4	3
735	High	D7VB69	ABC transporter substrate binding protein OS=Lactobacillus plantarum subsp. plantarum ATCC 14917 = JCM 1149 = CGMCC 1.2437 OX=525338 GN=HMPREF0531_11392 PE=4 SV=1	High	High	Lactobacillus Plantarum	21	5	5	8	1	335	35.4	9.7	28	52	2	5	metabolic process			Pf00665, Pf04392, Pf13407		HMPREF0531_11392
736	High	A0A0G9FB50	Cyclic nucleotide-binding protein OS=Lactobacillus plantarum OX=1590 GN=BIZ32_07280 PE=4 SV=1	High	High	Lactobacillus Plantarum	11	3	3	8	1	245	28.3	6.54	91	67	3	2		membrane		Pf06210		LpDm1_2723; WP50_22750; WU67_02455; AOZ08_03455; LP80_1202
737	High	T5JXP6	Aminotransferase OS=Lactobacillus plantarum EGD-AQ4 OX=1382301 GN=N692_10540 PE=3 SV=1	High	Not Found	Lactobacillus Plantarum	13	4	2	8	1	397	42.8	5.94	20	30	4	2	metabolic process		catalytic activity	Pf00155, Pf00266, Pf01041, Pf01053, Pf01276		N692_10540
738	High	A0A165N779	Isoprenyl transferase OS=Lactobacillus plantarum OX=1590 GN=Nizo2802_2149 PE=3 SV=1	High	High	Lactobacillus Plantarum	16	4	4	8	1	259	28.8	5.36	68	70	3	4			catalytic activity;metal ion binding	Pf01255
739	High	D7VDM7	Metallo-beta-lactamase domain protein OS=Lactobacillus plantarum subsp. plantarum ATCC 14917 = JCM 1149 = CGMCC 1.2437 OX=525338 GN=HMPREF0531_12250 PE=4 SV=1	High	High	Lactobacillus Plantarum	24	3	3	8	1	253	27.5	6.07	51	36	3	2			catalytic activity	Pf00753, Pf12706		HMPREF0531_12250
740	High	D7V7U3	Nucleoside 2-deoxyribosyltransferase OS=Lactobacillus plantarum subsp. plantarum ATCC 14917 = JCM 1149 = CGMCC 1.2437 OX=525338 GN=HMPREF0531_10220 PE=4 SV=1	High	High	Lactobacillus Plantarum	23	3	3	8	1	158	17.7	4.64	95	90	3	3	metabolic process		catalytic activity	Pf05014		HMPREF0531_10220
741	High	A0A2S3U488	Nodulin-21 OS=Lactobacillus plantarum subsp. plantarum OX=337330 GN=S101258_02130 PE=4 SV=1	High	High	Lactobacillus Plantarum	9	2	2	8	1	232	25	8.12	74	108	2	2
742	High	A0A199QFP6	Alkaline-shock protein OS=Lactobacillus plantarum OX=1590 GN=A0U96_00775 PE=4 SV=1	High	High	Lactobacillus Plantarum	22	3	3	8	1	152	16.4	4.37	119	65	3	3				Pf03780
743	High	A0A0R2GDH4	Thioredoxin OS=Lactobacillus plantarum OX=1590 GN=AVR82_07565 PE=4 SV=1	High	High	Lactobacillus Plantarum	21	2	2	8	1	106	12.3	4.88	110	81	2	2	cellular homeostasis;metabolic process;regulation of biological process		catalytic activity	Pf00085, Pf13098, Pf13899, Pf13905, Pf14595		IV39_GL002475; ASU25_11650
744	High	A0A165X9L8	ATP synthase epsilon chain OS=Lactobacillus plantarum OX=1590 GN=atpC PE=3 SV=1	High	Not Found	Lactobacillus Plantarum	23	2	2	8	1	142	15.7	5	62		2		metabolic process;transport	membrane	catalytic activity;nucleotide binding;transporter activity	Pf00401, Pf02823		ADS73_11540; SF2A35B_2571
745	High	A0A165ZC84	Oligopeptide transport system permease proteinOppC OS=Lactobacillus plantarum OX=1590 GN=Nizo1839_0072 PE=3 SV=1	Not Found	High	Lactobacillus Plantarum	19	6	6	7	1	344	37.5	9.31		139		6	transport	membrane		Pf00528, Pf12911		ADS73_01190; SF2A35B_2991
746	High	A0A165MSD7	Replication-associated protein OS=Lactobacillus plantarum OX=1590 GN=Nizo2802_2636 PE=4 SV=1	High	High	Lactobacillus Plantarum	24	6	6	7	1	261	29.7	6.95	87	37	5	2				Pf01656, Pf13614	4414817		LVIS_B15; LVIS_RS23015
747	High	A0A0R2GDB8	1-deoxy-D-xylulose-5-phosphate synthase OS=Lactobacillus plantarum OX=1590 GN=AVR82_07640 PE=3 SV=1	High	High	Lactobacillus Plantarum	12	5	5	7	1	583	63.7	5.72	46	28	5	1	metabolic process		catalytic activity;metal ion binding	Pf02779, Pf02780, Pf13292		IV39_GL002490; ASU25_11575
748	High	D7V9T9	ABC transporter, substrate-binding protein OS=Lactobacillus plantarum subsp. plantarum ATCC 14917 = JCM 1149 = CGMCC 1.2437 OX=525338 GN=psaA PE=3 SV=1	Not Found	High	Lactobacillus Plantarum	25	6	6	7	1	300	33.2	9.79		53		6	transport		metal ion binding	Pf01297		HMPREF0531_10912; FC76_GL001645
749	High	A0A165QAJ4	Fibronectin/fibrinogen-binding protein OS=Lactobacillus plantarum OX=1590 GN=Nizo2891_1218 PE=4 SV=1	High	High	Lactobacillus Plantarum	18	6	6	7	1	568	64.4	9.11	62	0	6	1				Pf05670, Pf05833
750	High	A0A165MNE4	ATPase OS=Lactobacillus plantarum OX=1590 GN=A8704_15670 PE=4 SV=1	High	High	Lactobacillus Plantarum	24	4	4	7	1	266	30.1	5.43	33	50	3	3				Pf01656		LP80_3156
751	High	D7VA50	Hydrolase, P-loop family OS=Lactobacillus plantarum subsp. plantarum ATCC 14917 = JCM 1149 = CGMCC 1.2437 OX=525338 GN=HMPREF0531_11023 PE=4 SV=1	High	High	Lactobacillus Plantarum	33	4	4	7	1	159	17.7	4.98	73	28	4	2	metabolic process		catalytic activity	Pf02367		HMPREF0531_11023
752	High	A0A166GZ04	Fumarate hydratase class II OS=Lactobacillus plantarum OX=1590 GN=fumC PE=3 SV=1	High	High	Lactobacillus Plantarum	12	5	5	7	1	460	49.5	5.16	97	17	5	1	metabolic process	cytoplasm	catalytic activity	Pf00206, Pf10415		LpDm1_1711; AB662_04720
753	High	A0A0G9FC28	UDP-N-acetyl glucosamine 2-epimerase OS=Lactobacillus plantarum OX=1590 GN=wecB PE=3 SV=1	High	High	Lactobacillus Plantarum	20	4	4	7	1	372	41.2	6.43	15	20	3	3			catalytic activity	Pf02350		WH27_04400; WP50_25400; WU67_13885; LP80_34; IV39_GL003134; ASU25_09570			Amino sugar and nucleotide sugar metabolism; Metabolic pathways
754	High	A0A0R1V0E5	3'-5' exonuclease DinG OS=Lactobacillus plantarum subsp. argentoratensis DSM 16365 OX=1423831 GN=dinG PE=3 SV=1	High	Not Found	Lactobacillus Plantarum	9	6	6	7	1	936	105.1	7.42	77		6		metabolic process;response to stimulus		catalytic activity;DNA binding;nucleotide binding	Pf00270, Pf00929, Pf13307, Pf13401		FD10_GL002717
755	High	A0A151G6X7	Single-stranded DNA-binding protein OS=Lactobacillus plantarum OX=1590 GN=AYO51_02300 PE=4 SV=1	High	High	Lactobacillus Plantarum	20	5	5	7	1	322	34.2	9.85	71	29	5	2			DNA binding	Pf01424, Pf13083, Pf14804
756	High	A0A0L7Y2Q2	Aldo keto reductase 2 family oxidoreductase OS=Lactobacillus plantarum OX=1590 GN=AVR82_05655 PE=4 SV=1	High	High	Lactobacillus Plantarum	27	5	5	7	1	317	35.5	5.72	39	30	5	2	metabolic process		catalytic activity	Pf00248		WH27_14075; AB662_09670; Nizo2877_0932; AOZ08_11680; IV39_GL001343; ASU25_13010
757	High	A0A165QEL4	Periplasmic binding protein OS=Lactobacillus plantarum OX=1590 GN=Lp19_2897 PE=4 SV=1	Not Found	High	Lactobacillus Plantarum	19	5	5	7	1	356	38.6	10.15		60		5				Pf01497					ABC transporters
758	High	A0A2S3U5Z8	Uncharacterized protein OS=Lactobacillus plantarum subsp. plantarum OX=337330 GN=S101258_01633 PE=4 SV=1	High	High	Lactobacillus Plantarum	41	4	4	7	1	113	12.8	5.26	28	39	3	3
759	High	A0A0G9GK98	Chromosome partitioning protein ParB OS=Lactobacillus plantarum OX=1590 GN=noc PE=3 SV=1	High	High	Lactobacillus Plantarum	18	5	4	7	1	283	31.7	9.19	64	29	5	2			DNA binding	Pf02195		LpDm1_2482; WH27_14465; WP50_29850; WU67_14055; AB662_09275; Nizo2877_0843; AOZ08_08950; LP80_1822
760	High	A0A2S3U932	Thymidine kinase OS=Lactobacillus plantarum subsp. plantarum OX=337330 GN=S101258_00661 PE=4 SV=1	High	High	Lactobacillus Plantarum	19	4	4	7	1	195	22.5	6.79	122	34	3	2
761	High	A0A0R1UXL5	Glutamate decarboxylase OS=Lactobacillus plantarum subsp. argentoratensis DSM 16365 OX=1423831 GN=FD10_GL003008 PE=3 SV=1	High	High	Lactobacillus Plantarum	13	5	4	7	1	472	53.8	6.11	66	23	5	1	metabolic process		catalytic activity	Pf00282		FD10_GL003008
762	High	A0A0P7J8K4	NUDIX family hydrolase OS=Lactobacillus plantarum OX=1590 GN=AVR82_15835 PE=4 SV=1	High	High	Lactobacillus Plantarum	48	5	5	7	1	139	15.7	4.77	36	19	3	3			catalytic activity	Pf00293		Nizo2877_1411; AOZ08_06795; IV39_GL000879; ASU25_06695
763	High	A0A0G9FCF4	Low temperature requirement C protein OS=Lactobacillus plantarum OX=1590 GN=pgpA PE=4 SV=1	High	High	Lactobacillus Plantarum	42	4	4	7	1	166	18.2	5.06	43	36	2	3	metabolic process		catalytic activity	Pf04608		LpDm1_1994; WH27_10560; WP50_10975; WU67_04950; AB662_02815; ADS73_02135; Nizo2877_0024; AOZ08_00025; LP80_2447; IV39_GL001982; ASU25_07730; SF2A35B_1839
764	High	A0A165MM61	Queuine tRNA-ribosyltransferase OS=Lactobacillus plantarum OX=1590 GN=tgt PE=3 SV=1	High	High	Lactobacillus Plantarum	25	6	6	7	1	380	42.8	7.02	46	44	4	3	metabolic process		catalytic activity;metal ion binding	Pf01702
765	High	A0A0M3QBQ7	Cys-tRNA(Pro)/Cys-tRNA(Cys) deacylase OS=Lactobacillus plantarum OX=1590 GN=ybaK PE=3 SV=1	High	High	Lactobacillus Plantarum	32	5	5	7	1	167	18.6	8.91	77	0	5	1	metabolic process;regulation of biological process		catalytic activity	Pf04073		IV39_GL002452; ASU25_11760; SF2A35B_2682
766	High	A0A1S0RZS7	Resolvase OS=Lactobacillus plantarum OX=1590 GN=AVR82_17205 PE=4 SV=1	High	High	Lactobacillus Plantarum	21	4	4	7	1	196	22.9	9.92	101	21	4	2	metabolic process		catalytic activity;DNA binding	Pf00239, Pf02796
767	High	A0A151G9T8	Hydroxyacid dehydrogenase OS=Lactobacillus plantarum OX=1590 GN=AYO51_07245 PE=3 SV=1	High	High	Lactobacillus Plantarum	21	4	4	7	1	324	34.8	6.47	38	19	4	2	metabolic process		catalytic activity;nucleotide binding	Pf00389, Pf02826
768	High	A0A0R2G8Y0	Guanylate kinase OS=Lactobacillus plantarum OX=1590 GN=gmk PE=3 SV=1	High	High	Lactobacillus Plantarum	29	5	5	7	1	208	23.7	5.1	112	15	5	1	metabolic process	cytoplasm	catalytic activity;nucleotide binding	Pf00625		IV39_GL002909
769	High	A0A0R1V885	Zinc-dependent proteinase OS=Lactobacillus plantarum subsp. argentoratensis DSM 16365 OX=1423831 GN=FD10_GL001368 PE=4 SV=1	High	High	Lactobacillus Plantarum	22	4	4	7	1	232	25.2	7.05	28	75	1	4		membrane		Pf04298		FD10_GL001368
770	High	A0A0R2GBJ9	Ornithine carbamoyltransferase OS=Lactobacillus plantarum OX=1590 GN=AVR82_01140 PE=3 SV=1	High	High	Lactobacillus Plantarum	11	4	4	7	1	340	36.9	5.6	43	62	4	3	metabolic process	cytoplasm	catalytic activity	Pf00185, Pf02729		IV39_GL002734; ASU25_12820
771	High	A0A2S3U419	Chromosome partitioning protein ParA OS=Lactobacillus plantarum subsp. plantarum OX=337330 GN=S101258_02256 PE=4 SV=1	High	High	Lactobacillus Plantarum	27	5	5	7	1	255	27.8	5.94	31	31	5	2
772	High	A0A165F5F8	Uridine kinase OS=Lactobacillus plantarum OX=1590 GN=udk PE=3 SV=1	High	High	Lactobacillus Plantarum	24	3	3	7	1	209	24.1	5.68	55	111	3	2	metabolic process	cytoplasm	catalytic activity;nucleotide binding	Pf00485		SF2A35B_0229
773	High	A0A162EQE5	UPF0210 protein Lp19_1366 OS=Lactobacillus plantarum OX=1590 GN=Lp19_1366 PE=3 SV=1	High	High	Lactobacillus Plantarum	11	4	4	7	1	447	46.7	5.12	33	34	2	3				Pf05167
774	High	A0A1E3KTQ9	Protein YtsP OS=Lactobacillus plantarum OX=1590 GN=LPJSA22_02154 PE=4 SV=1	High	High	Lactobacillus Plantarum	40	3	3	7	1	153	16.5	4.49	27	57	2	3			protein binding	Pf13185, Pf13492
775	High	S5S9U5	Uncharacterized protein OS=Lactobacillus plantarum ZJ316 OX=1284663 GN=zj316_3p28 PE=4 SV=1	High	High	Lactobacillus Plantarum	39	3	3	7	1	79	9.4	9.17	60	71	2	2	regulation of biological process				4414816	zj316_3p28	zj316_3p28; LVIS_B14; LVIS_RS23010
776	High	Q88YG7	SsrA-binding protein OS=Lactobacillus plantarum (strain ATCC BAA-793 / NCIMB 8826 / WCFS1) OX=220668 GN=smpB PE=3 SV=1	High	High	Lactobacillus Plantarum	26	4	4	7	1	156	18.1	10.17	51	61	4	3		cytoplasm	RNA binding	Pf01668	1063857	lp_0799	smpB
777	High	A0A2S3U5D3	Ribosomal silencing factor RsfS OS=Lactobacillus plantarum subsp. plantarum OX=337330 GN=S101258_01773 PE=4 SV=1	High	High	Lactobacillus Plantarum	37	3	3	7	1	118	13	4.65	32	0	3	2
778	High	A0A0M0CH54	Uncharacterized protein OS=Lactobacillus plantarum OX=1590 GN=Nizo2802_1597 PE=4 SV=1	High	High	Lactobacillus Plantarum	47	3	3	7	1	77	8.9	6.06	81	57	3	3						ADS73_06775
779	High	A0A151G3I4	Cysteine desulfurase OS=Lactobacillus plantarum OX=1590 GN=AYO51_11150 PE=3 SV=1	High	High	Lactobacillus Plantarum	8	3	3	7	1	415	45.2	6.06	46	21	2	2	metabolic process		catalytic activity	Pf00155, Pf00266, Pf01041, Pf01053, Pf01212, Pf03841
780	High	A0A2S3UA44	Uncharacterized protein OS=Lactobacillus plantarum subsp. plantarum OX=337330 GN=S101258_00025 PE=4 SV=1	High	High	Lactobacillus Plantarum	22	3	3	7	1	167	19.3	8.27	76	52	3	3
781	High	Q88WK6	50S ribosomal protein L28 OS=Lactobacillus plantarum (strain ATCC BAA-793 / NCIMB 8826 / WCFS1) OX=220668 GN=rpmB PE=3 SV=1	High	High	Lactobacillus Plantarum	38	3	3	7	1	61	7	11.91	34	46	3	2	metabolic process	ribosome	structural molecule activity	Pf00830	1063721	lp_1624	rpmB		Ribosome
782	High	A0A151G3Q0	Uncharacterized protein OS=Lactobacillus plantarum OX=1590 GN=AYO51_00050 PE=4 SV=1	High	High	Lactobacillus Plantarum	24	2	2	7	1	89	10.5	9.11	86	37	2	2	regulation of biological process			Pf00424		AOZ08_14570
783	High	A0A2S3U2F9	Macrolide export ATP-binding/permease protein MacB OS=Lactobacillus plantarum subsp. plantarum OX=337330 GN=S101258_03130 PE=4 SV=1	High	High	Lactobacillus Plantarum	12	2	1	7	1	252	27.7	6.4	61	34	2	2
784	High	A0A2S3U6E8	Uncharacterized protein OS=Lactobacillus plantarum subsp. plantarum OX=337330 GN=S101258_01659 PE=4 SV=1	High	High	Lactobacillus Plantarum	16	3	3	7	1	212	23.9	7.49	36	29	3	2
785	High	T5JWM8	50S ribosomal protein L33 OS=Lactobacillus plantarum EGD-AQ4 OX=1382301 GN=rpmG PE=3 SV=1	High	High	Lactobacillus Plantarum	61	3	3	7	1	49	6.1	9.39	29	22	2	3	metabolic process	ribosome	structural molecule activity	Pf00471		N692_01140
786	High	A0A199QFC5	Preprotein translocase subunit SecG OS=Lactobacillus plantarum OX=1590 GN=A0U96_07110 PE=4 SV=1	High	High	Lactobacillus Plantarum	23	1	1	7	1	78	8.5	9.25	18	55	1	1	transport	membrane	transporter activity	Pf03840
787	High	U2XQK8	ABC transporter, ATP-binding protein OS=Lactobacillus plantarum AY01 OX=1358413 GN=N644_1188 PE=4 SV=1	High	High	Lactobacillus Plantarum	13	2	1	7	1	252	27.7	6.23	47	34	2	2			catalytic activity;nucleotide binding	Pf00005, Pf13207, Pf13304, Pf13481, Pf13521, Pf13558		N644_1188
788	High	A0A2I0Z9P4	Mucus-binding protein OS=Lactobacillus plantarum OX=1590 GN=CUR48_14660 PE=4 SV=1	Not Found	High	Lactobacillus Plantarum	4	6	6	6	1	2219	236.1	4.86		138		6
789	High	A0A165XLH9	Lipoprotein OS=Lactobacillus plantarum OX=1590 GN=Nizo1839_1237 PE=4 SV=1	Not Found	High	Lactobacillus Plantarum	23	6	6	6	1	336	36.7	7.96		173		6						ADS73_12205; SF2A35B_2320
790	High	A0A162GDF2	Cell surface hydrolase membrane-bound OS=Lactobacillus plantarum OX=1590 GN=Nizo2891_0247 PE=4 SV=1	Not Found	High	Lactobacillus Plantarum	19	5	5	6	1	269	29.7	9.04		118		5			catalytic activity	Pf06028
791	High	A0A1E3KN68	Uncharacterized protein OS=Lactobacillus plantarum OX=1590 GN=LPJSA22_00235 PE=4 SV=1	High	Not Found	Lactobacillus Plantarum	12	5	5	6	1	448	50.7	7.61	98		5					Pf10009
792	High	A0A0R2GE70	Ferredoxin--NADP reductase OS=Lactobacillus plantarum OX=1590 GN=AVR82_07740 PE=3 SV=1	High	High	Lactobacillus Plantarum	15	5	5	6	1	331	36.1	5.96	60	20	5	1	metabolic process		catalytic activity;nucleotide binding	Pf00070, Pf01946, Pf03486, Pf07992, Pf12831, Pf13434, Pf13450, Pf13738		IV39_GL002513
793	High	A0A2S3U243	Phosphoglycerate mutase (2,3-diphosphoglycerate-independent) OS=Lactobacillus plantarum subsp. plantarum OX=337330 GN=S101258_02954 PE=4 SV=1	High	High	Lactobacillus Plantarum	27	5	5	6	1	221	24.9	7.15	95	22	5	1
794	High	A0A2S1T5K5	DNA polymerase III subunit gamma/tau OS=Lactobacillus plantarum OX=1590 GN=LpLQ80_03090 PE=4 SV=1	High	High	Lactobacillus Plantarum	10	5	5	6	1	565	62.7	5.29	52	15	5	1
795	High	A0A165MTT5	3-hydroxy-3-methylglutaryl coenzyme A reductase OS=Lactobacillus plantarum OX=1590 GN=Nizo2802_2619 PE=3 SV=1	High	High	Lactobacillus Plantarum	14	5	5	6	1	424	45.5	6.81	62	30	5	1	metabolic process		catalytic activity	Pf00368
796	High	A0A0M0CKL3	Uncharacterized protein OS=Lactobacillus plantarum OX=1590 GN=AVR82_06735 PE=4 SV=1	Not Found	High	Lactobacillus Plantarum	25	4	4	6	1	166	18.4	10.89		76		4		membrane				ADS73_00155; LP80_2536; IV39_GL001114; ASU25_10860; SF2A35B_0330
797	High	A0A2S3U7C9	Uncharacterized protein OS=Lactobacillus plantarum subsp. plantarum OX=337330 GN=S101258_01014 PE=4 SV=1	High	High	Lactobacillus Plantarum	6	5	5	6	1	900	102.1	9.83	0	69	1	5
798	High	A0A0R1VEW0	Transcription regulator OS=Lactobacillus plantarum subsp. argentoratensis DSM 16365 OX=1423831 GN=FD10_GL002601 PE=4 SV=1	High	High	Lactobacillus Plantarum	7	5	5	6	1	952	105.4	5.72	115	0	4	1	metabolic process;regulation of biological process;transport		catalytic activity;DNA binding;nucleotide binding;protein binding	Pf00158, Pf00874, Pf03610, Pf07728, Pf13173, Pf14532		FD10_GL002601
799	High	Q88WT5	Probable nicotinate-nucleotide adenylyltransferase OS=Lactobacillus plantarum (strain ATCC BAA-793 / NCIMB 8826 / WCFS1) OX=220668 GN=nadD PE=3 SV=1	High	High	Lactobacillus Plantarum	19	4	4	6	1	211	24	6.46	89	29	3	2	metabolic process		catalytic activity;nucleotide binding	Pf01467	1064140	lp_1530	nadD		Metabolic pathways; Nicotinate and nicotinamide metabolism
800	High	A0A0R2GIV7	DNA helicase OS=Lactobacillus plantarum OX=1590 GN=AVR82_01515 PE=4 SV=1	High	High	Lactobacillus Plantarum	8	5	5	6	1	769	87.8	5.24	82	0	5	1	metabolic process		catalytic activity;DNA binding;nucleotide binding	Pf00580, Pf13245, Pf13538		IV39_GL002656; ASU25_12450
801	High	A0A0G9GVN5	Acetyl-CoA carboxylase OS=Lactobacillus plantarum OX=1590 GN=AVR82_11985 PE=4 SV=1	High	High	Lactobacillus Plantarum	23	5	5	6	1	256	27.6	5.49	90	14	4	1	metabolic process		catalytic activity	Pf01039, Pf03255		LpDm1_2834; WP50_02725; WU67_02995; ADS73_09210; Nizo2877_2610; AOZ08_02905; IV39_GL002970; ASU25_13495; SF2A35B_2043
802	High	A0A1E3KQD4	Fumarate reductase (Quinol) OS=Lactobacillus plantarum OX=1590 GN=LPJSA22_01054 PE=4 SV=1	High	High	Lactobacillus Plantarum	11	4	4	6	1	462	48.7	5.64	87	44	4	2	metabolic process		catalytic activity	Pf00890, Pf01266, Pf03486, Pf07992, Pf12831, Pf13450
803	High	D7VB30	ABC transporter, ATP-binding protein OS=Lactobacillus plantarum subsp. plantarum ATCC 14917 = JCM 1149 = CGMCC 1.2437 OX=525338 GN=oppF PE=3 SV=1	Not Found	High	Lactobacillus Plantarum	16	4	4	6	1	321	36.6	6.02		19		4	transport		catalytic activity;nucleotide binding	Pf00005, Pf08352		HMPREF0531_11353; FC76_GL000898
804	High	A0A0G9FH24	Carbamoyl-phosphate synthase small chain OS=Lactobacillus plantarum OX=1590 GN=carA PE=3 SV=1	High	High	Lactobacillus Plantarum	10	3	3	6	1	360	39.2	5.76	24	26	3	2	metabolic process		catalytic activity;nucleotide binding	Pf00117, Pf00988		LpDm1_2746; WU67_02560; ADS73_10380; Nizo2877_2703; AOZ08_03345; LP80_1179; IV39_GL003061; ASU25_04285; SF2A35B_1761
805	High	A0A0R2GB75	L-2-hydroxyisocaproate dehydrogenase OS=Lactobacillus plantarum OX=1590 GN=IV39_GL002547 PE=3 SV=1	High	High	Lactobacillus Plantarum	17	4	4	6	1	319	34.7	6.05	41	43	3	3	metabolic process		catalytic activity	Pf00056, Pf02866, Pf03435		IV39_GL002547
806	High	A0A0G9FAQ0	Flavoprotein OS=Lactobacillus plantarum OX=1590 GN=A8704_00595 PE=3 SV=1	High	High	Lactobacillus Plantarum	23	3	3	6	1	161	18.2	4.45	70	63	3	2				Pf07972		LpDm1_0654; WH27_12380; WP50_06180; WU67_06295; AB662_01630; Nizo2877_1979; AOZ08_05415; LP80_655; IV39_GL002442; ASU25_11805
807	High	A0A2S3U4X8	Uncharacterized protein OS=Lactobacillus plantarum subsp. plantarum OX=337330 GN=S101258_01880 PE=4 SV=1	High	High	Lactobacillus Plantarum	26	3	3	6	1	140	15.6	9.74	65	60	3	2
808	High	A0A0R2G434	NADH oxidase OS=Lactobacillus plantarum OX=1590 GN=AVR82_00095 PE=4 SV=1	High	High	Lactobacillus Plantarum	10	4	4	6	1	470	51.5	5.24	70	0	4	1	cellular homeostasis;metabolic process;regulation of biological process		antioxidant activity;catalytic activity;nucleotide binding	Pf00070, Pf02852, Pf03486, Pf07992		IV39_GL000781; ASU25_00330
809	High	A0A0R2GFF1	Uncharacterized protein OS=Lactobacillus plantarum OX=1590 GN=IV39_GL002148 PE=4 SV=1	High	Not Found	Lactobacillus Plantarum	39	4	4	6	1	158	17.5	4.82	33		4					Pf04266		IV39_GL002148
810	High	A0A1W6NRV6	ADP-ribose pyrophosphatase OS=Lactobacillus plantarum OX=1590 GN=BIZ32_08640 PE=3 SV=1	High	High	Lactobacillus Plantarum	22	3	3	6	1	184	20.5	4.87	78	36	2	2			catalytic activity	Pf00293		LpDm1_1488
811	High	A0A162GK30	Extracellular protein OS=Lactobacillus plantarum OX=1590 GN=Lp19_0886 PE=4 SV=1	Not Found	High	Lactobacillus Plantarum	11	5	5	6	1	512	56.7	9.54		44		5						WH27_09215
812	High	A0A165N371	ATP-dependent protease subunit HslV OS=Lactobacillus plantarum OX=1590 GN=hslV PE=3 SV=1	High	High	Lactobacillus Plantarum	12	3	3	6	1	180	19.4	5.57	114	69	2	2	metabolic process	cytoplasm;proteasome	catalytic activity;metal ion binding	Pf00227
813	High	A0A165UV74	Uncharacterized protein OS=Lactobacillus plantarum OX=1590 GN=Nizo1839_2959 PE=4 SV=1	High	High	Lactobacillus Plantarum	13	2	2	6	1	225	23.8	9.88	18	50	1	2		membrane		Pf01988		ADS73_02210; SF2A35B_1855
814	High	A0A151G1E2	HAD family hydrolase OS=Lactobacillus plantarum OX=1590 GN=ybiV PE=4 SV=1	High	High	Lactobacillus Plantarum	25	4	4	6	1	271	29.6	5.6	65	0	4	1	metabolic process		catalytic activity	Pf00702, Pf05116, Pf08282		Nizo2877_1376; AOZ08_06625; LP80_1755
815	High	A0A151G1F6	Lactose and galactose permease GPHtranslocator family OS=Lactobacillus plantarum OX=1590 GN=AYO51_13635 PE=4 SV=1	High	High	Lactobacillus Plantarum	6	4	4	6	1	648	69.8	7.39	17	65	2	4	transport	membrane	catalytic activity;transporter activity	Pf00358, Pf13347		LpDm1_1069; WU67_04515; Nizo2877_0114; LP80_1551
816	High	A0A1A0DJN0	Dihydroorotase OS=Lactobacillus plantarum OX=1590 GN=pyrC PE=3 SV=1	High	Not Found	Lactobacillus Plantarum	20	4	4	6	1	430	45.5	6.18	41		4		metabolic process		catalytic activity;metal ion binding	Pf01979, Pf12890, Pf13147, Pf13594
817	High	A0A0G9F761	Amino acid ABC transporter ATP-binding protein OS=Lactobacillus plantarum OX=1590 GN=A8704_02065 PE=4 SV=1	High	High	Lactobacillus Plantarum	23	3	3	6	1	213	23.4	5.26	70	71	2	3			catalytic activity;nucleotide binding	Pf00005, Pf13191, Pf13304, Pf13476		LpDm1_0465; WH27_11000; WP50_19215; WU67_11490; ADS73_11330; Nizo2877_1797; AOZ08_09990; LP80_783; IV39_GL002006; ASU25_00705; SF2A35B_1253
818	High	A0A0G9GLJ2	Probable GTP-binding protein EngB OS=Lactobacillus plantarum OX=1590 GN=engB PE=3 SV=1	High	High	Lactobacillus Plantarum	22	4	4	6	1	209	23.8	8.65	40	50	4	2	cell division;cell organization and biogenesis;regulation of biological process;response to stimulus		catalytic activity;metal ion binding;nucleotide binding	Pf01926, Pf02421, Pf03193, Pf08477		WP50_28765
819	High	A0A165VYY7	YfaA OS=Lactobacillus plantarum OX=1590 GN=Nizo1839_2316 PE=4 SV=1	Not Found	High	Lactobacillus Plantarum	15	4	4	6	1	214	23.8	10.02		47		4		membrane		Pf09911
820	High	A0A2S3U145	Phosphoglycerate mutase (2,3-diphosphoglycerate-independent) OS=Lactobacillus plantarum subsp. plantarum OX=337330 GN=S101258_03185 PE=4 SV=1	High	High	Lactobacillus Plantarum	28	5	5	6	1	218	24.4	6.15	22	51	1	5
821	High	Q88WJ3	Ribosome maturation factor RimM OS=Lactobacillus plantarum (strain ATCC BAA-793 / NCIMB 8826 / WCFS1) OX=220668 GN=rimM PE=3 SV=1	High	High	Lactobacillus Plantarum	18	3	3	6	1	174	19.3	5.12	79	74	3	3	metabolic process	cytoplasm;ribosome		Pf01782, Pf05239	1062156	lp_1638	rimM
822	High	A0A165YZW8	Beta-phosphoglucomutase OS=Lactobacillus plantarum OX=1590 GN=Nizo1839_0198 PE=4 SV=1	High	High	Lactobacillus Plantarum	17	4	4	6	1	223	23.7	5.12	71	45	3	3	metabolic process		catalytic activity;metal ion binding	Pf00702, Pf12495, Pf13242, Pf13419		SF2A35B_2491
823	High	D7VCY4	Uncharacterized protein OS=Lactobacillus plantarum subsp. plantarum ATCC 14917 = JCM 1149 = CGMCC 1.2437 OX=525338 GN=HMPREF0531_12007 PE=4 SV=1	High	High	Lactobacillus Plantarum	17	2	2	6	1	225	23.5	9.5	87	65	1	2						HMPREF0531_12007
824	High	A0A165Z0K3	Membrane protein insertase YidC OS=Lactobacillus plantarum OX=1590 GN=yidC PE=3 SV=1	High	High	Lactobacillus Plantarum	9	2	2	6	1	277	31.7	10.35	18	40	1	2	transport	membrane		Pf02096		SF2A35B_2519
825	High	A0A162GJB9	Plasmid recombination enzyme OS=Lactobacillus plantarum OX=1590 GN=Lp19_1151 PE=4 SV=1	High	High	Lactobacillus Plantarum	9	3	3	6	1	361	42	8.18	51	34	3	2	metabolic process		DNA binding	Pf01076
826	High	A0A199QLG9	Uncharacterized protein OS=Lactobacillus plantarum OX=1590 GN=A0U96_10485 PE=4 SV=1	High	High	Lactobacillus Plantarum	32	3	3	6	1	146	16.5	5.9	55	0	3	1				Pf09148
827	High	A0A162HC40	PTS cellobiose transporter subunit IIA OS=Lactobacillus plantarum OX=1590 GN=BIZ32_11210 PE=4 SV=1	High	High	Lactobacillus Plantarum	25	3	3	6	1	115	12.5	4.79	71	75	3	3	transport		catalytic activity	Pf02255		LpDm1_0566; WH27_12815; WU67_06725; AB662_01455; Nizo2877_1890; AOZ08_04985; LP80_565			Starch and sucrose metabolism; Phosphotransferase system (PTS)
828	High	A0A0G9GS19	Cof-type HAD-IIB family hydrolase OS=Lactobacillus plantarum OX=1590 GN=AVR82_03255 PE=4 SV=1	High	High	Lactobacillus Plantarum	15	3	3	6	1	255	28.7	8.41	47	30	2	3			catalytic activity	Pf00702, Pf05116, Pf08282, Pf13344		LpDm1_3027; WH27_09040; WP50_11025; AB662_05725; Nizo2877_0329; AOZ08_01305; LP80_2121
829	High	A0A2S3U6L7	Divalent metal cation transporter MntH OS=Lactobacillus plantarum subsp. plantarum OX=337330 GN=S101258_01587 PE=4 SV=1	Not Found	High	Lactobacillus Plantarum	6	3	3	6	1	464	50.3	9.6		51		3
830	High	A0A165S655	Integral membrane protein OS=Lactobacillus plantarum OX=1590 GN=Lp19_0529 PE=4 SV=1	High	High	Lactobacillus Plantarum	15	3	3	6	1	204	23.3	7.33	0	95	1	3		membrane		Pf06161
831	High	A0A0R2GD94	Uncharacterized protein OS=Lactobacillus plantarum OX=1590 GN=AVR82_05145 PE=4 SV=1	High	High	Lactobacillus Plantarum	13	2	2	6	1	147	16.8	6.54	18	44	2	2						IV39_GL001451
832	High	A0A0G9F6C3	Uncharacterized protein OS=Lactobacillus plantarum OX=1590 GN=BIZ32_13110 PE=4 SV=1	High	High	Lactobacillus Plantarum	16	1	1	6	1	85	10	4.54	49	0	1	1						LpDm1_2445; WP50_36300; WU67_13350; Nizo2877_0808; AOZ08_09125; LP80_1860
833	High	T5JWX3	Uncharacterized protein OS=Lactobacillus plantarum EGD-AQ4 OX=1382301 GN=N692_12100 PE=4 SV=1	High	High	Lactobacillus Plantarum	3	1	1	6	1	263	30.7	7.12	39	54	1	1						N692_12100
834	High	A0A0G9FD76	Cysteine synthase OS=Lactobacillus plantarum OX=1590 GN=AVR82_02235 PE=4 SV=1	High	High	Lactobacillus Plantarum	21	4	4	5	1	303	32.2	6.58	75	0	4	1	metabolic process			Pf00291		LpDm1_2196; WU67_00715; Nizo2877_0513; AOZ08_02195; IV39_GL002206; ASU25_01660
835	High	A0A162G372	tRNA modification GTPase MnmE OS=Lactobacillus plantarum OX=1590 GN=mnmE PE=3 SV=1	High	High	Lactobacillus Plantarum	13	5	5	5	1	463	51	4.98	54	32	2	3	metabolic process;regulation of biological process;response to stimulus	cytoplasm	catalytic activity;metal ion binding;nucleotide binding	Pf00009, Pf00350, Pf01926, Pf02421, Pf03193, Pf08477, Pf10396, Pf12631
836	High	A0A151G6L9	Transporter OS=Lactobacillus plantarum OX=1590 GN=AYO51_03560 PE=4 SV=1	Not Found	High	Lactobacillus Plantarum	3	3	2	5	1	1382	144.3	9.36	37	92	1	3	metabolic process;transport	membrane	transporter activity	Pf01545, Pf02322, Pf03176, Pf07695
837	High	A0A165P4L0	Prophage Lp1 protein 66 lipoprotein OS=Lactobacillus plantarum OX=1590 GN=Nizo2802_0433 PE=4 SV=1	Not Found	High	Lactobacillus Plantarum	21	3	3	5	1	222	23.1	10.59		67		3	metabolic process;regulation of biological process;response to stimulus		catalytic activity;DNA binding;metal ion binding
838	High	F9UMC2	Cell surface protein, LPXTG-motif cell wall anchor OS=Lactobacillus plantarum (strain ATCC BAA-793 / NCIMB 8826 / WCFS1) OX=220668 GN=lp_0923 PE=4 SV=1	Not Found	High	Lactobacillus Plantarum	8	4	4	5	1	806	83.2	8.02		46		4					1061961	lp_0923	lp_0923
839	High	A0A162EY30	Cell division protein FtsK OS=Lactobacillus plantarum OX=1590 GN=Lp19_3585 PE=3 SV=1	Not Found	High	Lactobacillus Plantarum	7	5	5	5	1	795	86.6	8.57		72		5	cell division	membrane	DNA binding;nucleotide binding	Pf01580, Pf09397, Pf10412, Pf12846, Pf13491		WH27_00210
840	High	A0A1A0DL63	Uncharacterized protein OS=Lactobacillus plantarum OX=1590 GN=C4O30_14305 PE=4 SV=1	High	High	Lactobacillus Plantarum	37	4	4	5	1	183	20.1	7.4	51	48	4	1	regulation of biological process		DNA binding	Pf13411
841	High	M4KEE3	SdaC protein OS=Lactobacillus plantarum ZJ316 OX=1284663 GN=sdaC PE=4 SV=1	Not Found	High	Lactobacillus Plantarum	17	5	5	5	1	427	47	9.39		60		5	transport	membrane		Pf03222		zj316_0648	sdaC
842	High	A0A1W6NRX3	Uncharacterized protein OS=Lactobacillus plantarum OX=1590 GN=BIZ32_09525 PE=4 SV=1	High	Not Found	Lactobacillus Plantarum	45	3	3	5	1	96	10.9	9.2	44		3					Pf11184
843	High	D7V9C7	Transporter, major facilitator family protein OS=Lactobacillus plantarum subsp. plantarum ATCC 14917 = JCM 1149 = CGMCC 1.2437 OX=525338 GN=HMPREF0531_10750 PE=4 SV=1	Not Found	High	Lactobacillus Plantarum	7	3	3	5	1	453	48.8	9.5		90		3	transport	membrane		Pf07690, Pf13347		HMPREF0531_10750
844	High	A0A0G9FBC3	NOL1 NOP2 sun family protein OS=Lactobacillus plantarum OX=1590 GN=AVR82_12180 PE=3 SV=1	High	High	Lactobacillus Plantarum	9	4	4	5	1	455	50.3	8.41	65	25	3	2	metabolic process	cytoplasm	catalytic activity;RNA binding	Pf01189, Pf01728, Pf03602, Pf12847, Pf13636, Pf13659		WH27_02115; WU67_02805; AB662_05235; Nizo2877_2652; LP80_2173; IV39_GL003013; ASU25_04510
845	High	Q88VG6	Ribonuclease Z OS=Lactobacillus plantarum (strain ATCC BAA-793 / NCIMB 8826 / WCFS1) OX=220668 GN=rnz PE=3 SV=1	High	High	Lactobacillus Plantarum	19	4	4	5	1	311	34.2	8.63	68	30	4	1	metabolic process		catalytic activity;metal ion binding	Pf00753, Pf12706	1061515	lp_2090	elaC
846	High	A0A165P313	Putative gluconeogenesis factor OS=Lactobacillus plantarum OX=1590 GN=Nizo2802_0353 PE=3 SV=1	High	High	Lactobacillus Plantarum	11	3	3	5	1	333	36.6	5.64	85	0	3	1	regulation of biological process	cytoplasm	catalytic activity	Pf01933
847	High	A0A0R1V1K7	Phosphoenolpyruvate synthase OS=Lactobacillus plantarum subsp. argentoratensis DSM 16365 OX=1423831 GN=FD10_GL002067 PE=3 SV=1	High	High	Lactobacillus Plantarum	7	4	4	5	1	798	88	5.73	52	15	4	1	metabolic process		catalytic activity;metal ion binding;nucleotide binding	Pf00391, Pf01326, Pf02896		FD10_GL002067
848	High	A0A162HDB9	Uncharacterized protein OS=Lactobacillus plantarum OX=1590 GN=Nizo2891_0163 PE=4 SV=1	High	High	Lactobacillus Plantarum	10	5	5	5	1	544	62.8	8.69	47	0	4	1			catalytic activity
849	High	A0A0G9FFA3	Spermidine/putrescine import ATP-binding protein PotA OS=Lactobacillus plantarum OX=1590 GN=potA PE=3 SV=1	High	High	Lactobacillus Plantarum	14	4	4	5	1	365	40.7	4.67	18	90	2	2	transport	membrane	catalytic activity;nucleotide binding;transporter activity	Pf00005, Pf08402, Pf13304		WP50_32680; WU67_01000; AB662_07595
850	High	A0A0G9GM55	CDP-diacylglycerol--glycerol-3-phosphate 3-phosphatidyltransferase OS=Lactobacillus plantarum OX=1590 GN=WP50_29625 PE=3 SV=1	Not Found	High	Lactobacillus Plantarum	22	5	5	5	1	194	21.4	9.17		87		5	metabolic process	membrane	catalytic activity	Pf01066		WP50_29625; WU67_11460
851	High	A0A0G9FBB2	Chromosome replication initiation protein DnaD OS=Lactobacillus plantarum OX=1590 GN=AVR82_12245 PE=4 SV=1	High	Not Found	Lactobacillus Plantarum	19	4	4	5	1	241	27.4	5.72	68		4					Pf07261		LpDm1_2779; WH27_02045; WU67_02740; AB662_05300; AOZ08_03165; LP80_2159; IV39_GL003027; ASU25_04445
852	High	A0A0R2G2R1	Poly(Glycerol-phosphate) alpha-glucosyltransferase OS=Lactobacillus plantarum OX=1590 GN=AVR82_06710 PE=4 SV=1	High	High	Lactobacillus Plantarum	6	3	3	5	1	514	58.3	6.68	61	33	3	1			catalytic activity	Pf00534, Pf09318, Pf13524, Pf13692		WH27_13090; IV39_GL001119; ASU25_10885
853	High	A0A0R2G1T7	Serine threonine protein phosphatase OS=Lactobacillus plantarum OX=1590 GN=IV39_GL001532 PE=4 SV=1	Not Found	High	Lactobacillus Plantarum	12	4	4	5	1	449	49.4	9.82		49		4			catalytic activity	Pf00149		IV39_GL001532
854	High	A0A151G7Q7	Biotin carboxyl carrier protein of acetyl-CoA carboxylase OS=Lactobacillus plantarum OX=1590 GN=AYO51_07875 PE=4 SV=1	High	High	Lactobacillus Plantarum	30	3	3	5	1	153	16.4	4.55	56	0	3	1	metabolic process		catalytic activity	Pf00364, Pf01597, Pf12700, Pf13375		LP80_1480
855	High	A0A0G9GM76	Cell surface protein OS=Lactobacillus plantarum OX=1590 GN=A8704_11745 PE=4 SV=1	Not Found	High	Lactobacillus Plantarum	18	4	4	5	1	245	24.6	4.83		92		4				Pf13731		LpDm1_2992; WH27_09200; WP50_29400; WU67_01915; AB662_05875; Nizo2877_0295; AOZ08_01150; IV39_GL000214; ASU25_02045
856	High	A0A0M0CKH2	2' 3'-cyclic-nucleotide 2'-phosphodiesterase OS=Lactobacillus plantarum OX=1590 GN=cpdB PE=3 SV=1	High	High	Lactobacillus Plantarum	9	4	4	5	1	516	57.9	6.6	44	20	4	1	metabolic process		catalytic activity;nucleotide binding	Pf00149, Pf02872, Pf09587		ADS73_02290; AOZ08_00245; LP80_2953; IV39_GL001949; ASU25_07575
857	High	A0A2K7QWW7	GntR family transcriptional regulator OS=Lactobacillus plantarum OX=1590 GN=A8704_10985 PE=4 SV=1	High	High	Lactobacillus Plantarum	17	4	4	5	1	250	27.9	6.09	65	27	4	1
858	High	A0A168G1I9	Membrane protein OS=Lactobacillus plantarum OX=1590 GN=Nizo2802_2649 PE=4 SV=1	Not Found	High	Lactobacillus Plantarum	6	3	2	5	1	823	84.4	9.2	37	128	1	3	metabolic process;transport	membrane	transporter activity	Pf01545, Pf02322, Pf03176, Pf07695
859	High	A0A0R2GG48	Glycoside hydrolase family 65 protein OS=Lactobacillus plantarum OX=1590 GN=AVR82_03245 PE=4 SV=1	High	High	Lactobacillus Plantarum	5	4	4	5	1	906	102	6.6	60	0	4	1	metabolic process		catalytic activity	Pf03632, Pf03633, Pf03636		LpDm1_3030; Nizo2877_0331; AOZ08_01315; IV39_GL000179; ASU25_02210
860	High	U2WKE9	Anaerobic ribonucleoside-triphosphate reductase large subunit OS=Lactobacillus plantarum AY01 OX=1358413 GN=N644_2089 PE=4 SV=1	High	Not Found	Lactobacillus Plantarum	5	3	1	5	1	753	85.2	7.12	127	25	3	1	metabolic process		catalytic activity;nucleotide binding	Pf01228, Pf13597		N644_2089
861	High	A0A0R1U8D4	Uncharacterized protein OS=Lactobacillus plantarum subsp. argentoratensis DSM 16365 OX=1423831 GN=FD10_GL001785 PE=4 SV=1	High	High	Lactobacillus Plantarum	16	4	4	5	1	341	38.2	7.31	58	51	4	1				Pf13461		FD10_GL001785
862	High	A0A162DL77	L-proline glycine betaine ABC transport systempermease protein ProV OS=Lactobacillus plantarum OX=1590 GN=Nizo1839_2759 PE=4 SV=1	High	High	Lactobacillus Plantarum	16	4	4	5	1	323	35.8	5.82	28	48	1	4			catalytic activity;nucleotide binding	Pf00005, Pf13304, Pf13558		ADS73_06105; SF2A35B_3061
863	High	A0A162DMV7	ABC transporter ATP-binding protein OS=Lactobacillus plantarum OX=1590 GN=Nizo1839_2397 PE=4 SV=1	High	High	Lactobacillus Plantarum	13	3	3	5	1	260	28.9	7.59	45	71	2	3			catalytic activity;nucleotide binding	Pf00005, Pf03193, Pf13558		SF2A35B_0743
864	High	A0A1A0DI56	LacI family transcriptional regulator OS=Lactobacillus plantarum OX=1590 GN=A8704_10925 PE=4 SV=1	High	High	Lactobacillus Plantarum	14	3	3	5	1	339	38	6.96	51	17	3	2	metabolic process;regulation of biological process		DNA binding	Pf00356, Pf00532, Pf13377, Pf13407
865	High	A0A165QLX7	ABC transporter ATP-binding protein OS=Lactobacillus plantarum OX=1590 GN=Nizo2891_0241 PE=4 SV=1	High	High	Lactobacillus Plantarum	13	3	3	5	1	292	32.6	5.45	0	49	1	3			catalytic activity;nucleotide binding	Pf00005, Pf13304
866	High	A0A0R2G468	Choloylglycine hydrolase OS=Lactobacillus plantarum OX=1590 GN=AVR82_04625 PE=4 SV=1	High	Not Found	Lactobacillus Plantarum	15	3	3	5	1	328	36.2	5.44	28		3				catalytic activity	Pf02275		IV39_GL001965; ASU25_07650
867	High	A0A0L7Y502	Cyclic-di-AMP phosphodiesterase OS=Lactobacillus plantarum OX=1590 GN=A8704_11660 PE=3 SV=1	High	High	Lactobacillus Plantarum	8	4	4	5	1	670	75.9	4.79	54	33	4	1		membrane		Pf01368, Pf02272		LpDm1_3013; WH27_09115; AB662_05790; LP80_2107; IV39_GL000196; ASU25_02130
868	High	A0A0G9FC96	CRP-like cAMP-activated global transcriptional regulator OS=Lactobacillus plantarum OX=1590 GN=A8704_12435 PE=4 SV=1	High	High	Lactobacillus Plantarum	24	3	3	5	1	221	24.5	5.2	58	41	3	1	metabolic process;regulation of biological process		DNA binding	Pf00027, Pf00325, Pf13545		LpDm1_0944; WH27_10185; WP50_37830; WU67_04600; ASU25_03690
869	High	D7VFN1	Adenylosuccinate synthetase OS=Lactobacillus plantarum subsp. plantarum ATCC 14917 = JCM 1149 = CGMCC 1.2437 OX=525338 GN=purA PE=3 SV=1	High	High	Lactobacillus Plantarum	13	5	5	5	1	434	47.9	5.88	35	19	4	1	metabolic process	cytoplasm	catalytic activity;metal ion binding;nucleotide binding	Pf00709		HMPREF0531_12954
870	High	A0A0L7Y2N2	PTS family porter, enzyme I OS=Lactobacillus plantarum OX=1590 GN=A8704_10650 PE=4 SV=1	High	High	Lactobacillus Plantarum	7	3	3	5	1	612	63.8	8.65	20	56	1	3	transport	membrane	catalytic activity;transporter activity	Pf02302, Pf02378		WH27_08195; AB662_10480; Nizo2877_0499; AOZ08_02125; LP80_1944; IV39_GL000013; ASU25_03010			Phosphotransferase system (PTS); Fructose and mannose metabolism
871	High	A0A2I0ZH16	LysM domain-containing protein OS=Lactobacillus plantarum OX=1590 GN=CUR48_01040 PE=4 SV=1	Not Found	High	Lactobacillus Plantarum	20	3	3	5	1	214	22.3	8.84		93		3
872	High	D7VA13	Cyclic diguanylate phosphodiesterase (EAL) domain protein OS=Lactobacillus plantarum subsp. plantarum ATCC 14917 = JCM 1149 = CGMCC 1.2437 OX=525338 GN=HMPREF0531_10986 PE=4 SV=1	High	High	Lactobacillus Plantarum	17	4	4	5	1	239	27.4	5.48	37	30	3	2				Pf00563		HMPREF0531_10986
873	High	A0A165PHL3	Maltose phosphorylase OS=Lactobacillus plantarum OX=1590 GN=BIZ32_00730 PE=4 SV=1	High	High	Lactobacillus Plantarum	6	4	4	5	1	756	86.6	5.53	58	48	4	1	metabolic process		catalytic activity	Pf03632, Pf03633, Pf03636
874	High	U2WI33	Uncharacterized protein OS=Lactobacillus plantarum AY01 OX=1358413 GN=N644_3167 PE=4 SV=1	Not Found	High	Lactobacillus Plantarum	40	4	1	5	1	118	13.4	5.03	46	57	2	3						N644_3167
875	High	A0A2D2A968	Uncharacterized protein OS=Lactobacillus plantarum OX=1590 GN=C4O30_03270 PE=4 SV=1	High	High	Lactobacillus Plantarum	15	4	4	5	1	356	40.1	6.81	16	35	2	3
876	High	A0A0R2G3J2	Uncharacterized protein OS=Lactobacillus plantarum OX=1590 GN=IV39_GL001443 PE=4 SV=1	Not Found	High	Lactobacillus Plantarum	16	4	4	5	1	311	33.5	9.09		60		4				Pf13345, Pf13349		IV39_GL001443; ASU25_10350
877	High	A0A0G9F8Y9	Bactoprenol glucosyl transferase OS=Lactobacillus plantarum OX=1590 GN=AVR82_10510 PE=4 SV=1	High	High	Lactobacillus Plantarum	12	4	4	5	1	313	35.6	6.09	62	21	2	3	metabolic process	membrane	catalytic activity	Pf00535, Pf12804, Pf13641		WU67_08965; Nizo2877_2944; AOZ08_04485; LP80_2242; IV39_GL001604; ASU25_04880
878	High	A0A0G9GTT0	Endonuclease III OS=Lactobacillus plantarum OX=1590 GN=nth PE=3 SV=1	High	High	Lactobacillus Plantarum	15	3	3	5	1	216	23.9	5.96	35	28	3	1	metabolic process;response to stimulus		catalytic activity;DNA binding	Pf00633, Pf00730		LpDm1_1817; WH27_13155; WP50_10990; WU67_14465; AB662_03550; ADS73_00245; Nizo2877_1138; AOZ08_07780; LP80_3061; IV39_GL001134; ASU25_10950; SF2A35B_1414			Base excision repair
879	High	A0A165NQW6	Uncharacterized protein OS=Lactobacillus plantarum OX=1590 GN=Nizo2802_1012 PE=4 SV=1	High	High	Lactobacillus Plantarum	18	2	2	5	1	89	10.4	4.74	65	28	2	1				Pf13031
880	High	A0A0G9FEV8	Ribosome biogenesis GTPase A OS=Lactobacillus plantarum OX=1590 GN=ylqF PE=3 SV=1	High	High	Lactobacillus Plantarum	12	3	3	5	1	284	31.7	8.84	84	35	3	1		cytoplasm	nucleotide binding	Pf01926, Pf02421		WU67_09825; ADS73_10655; Nizo2877_2761; AOZ08_03625; ASU25_14890; SF2A35B_2722
881	High	A0A0G9FD93	DNA-binding response regulator OS=Lactobacillus plantarum OX=1590 GN=BIZ32_01105 PE=4 SV=1	High	High	Lactobacillus Plantarum	15	3	3	5	1	234	26.8	4.91	49	0	3	2	metabolic process;regulation of biological process;response to stimulus		DNA binding	Pf00072, Pf00486		LpDm1_2175; WP50_15110; WU67_00820
882	High	A0A2S3U918	Protein translocase subunit SecE OS=Lactobacillus plantarum subsp. plantarum OX=337330 GN=S101258_00434 PE=4 SV=1	High	High	Lactobacillus Plantarum	28	2	2	5	1	61	7.5	10.26	60	33	2	2
883	High	A0A0R1U6P5	NADH dehydrogenase OS=Lactobacillus plantarum subsp. argentoratensis DSM 16365 OX=1423831 GN=FD10_GL001931 PE=4 SV=1	High	High	Lactobacillus Plantarum	6	3	3	5	1	651	73.5	8.72	34	55	1	3	metabolic process	membrane	catalytic activity	Pf00070, Pf07992		FD10_GL001931
884	High	A0A0R1V611	Replication protein a OS=Lactobacillus plantarum subsp. argentoratensis DSM 16365 OX=1423831 GN=FD10_GL000179 PE=4 SV=1	High	High	Lactobacillus Plantarum	9	3	3	5	1	311	36.8	9.5	49	29	3	1	metabolic process		catalytic activity	Pf01051		FD10_GL000179
885	High	D7V9M7	Methylenetetrahydrofolate--tRNA-(uracil-5-)-methyltransferase TrmFO OS=Lactobacillus plantarum subsp. plantarum ATCC 14917 = JCM 1149 = CGMCC 1.2437 OX=525338 GN=trmFO PE=3 SV=1	High	High	Lactobacillus Plantarum	11	3	3	5	1	450	49.4	5.41	34	21	3	1	metabolic process	cytoplasm	catalytic activity;nucleotide binding	Pf01134, Pf01266, Pf13450		HMPREF0531_10850
886	High	A0A0M0CDT3	Glutamate transport membrane-spanning protein OS=Lactobacillus plantarum OX=1590 GN=AVR82_15780 PE=3 SV=1	Not Found	High	Lactobacillus Plantarum	18	3	3	5	1	213	23.8	8.81		73		3	transport	membrane	transporter activity	Pf00528		ADS73_12390; Nizo2877_1424; AOZ08_06850; IV39_GL000893; ASU25_06640; SF2A35B_1941
887	High	A0A199QIW5	Glutamine ABC transporter permease OS=Lactobacillus plantarum OX=1590 GN=A0U96_10090 PE=3 SV=1	High	High	Lactobacillus Plantarum	13	2	2	5	1	217	24.3	9.16	0	31	1	2	transport	membrane	transporter activity	Pf00528
888	High	A0A165RYJ7	A/G-specific adenine glycosylase OS=Lactobacillus plantarum OX=1590 GN=Lp19_0607 PE=4 SV=1	High	High	Lactobacillus Plantarum	10	3	3	5	1	366	41.8	6.02	60	29	3	2	metabolic process;response to stimulus		catalytic activity;DNA binding	Pf00633, Pf00730, Pf14815		WH27_10530; WU67_04920			Base excision repair
889	High	A0A0G9FG69	tRNA-dihydrouridine synthase OS=Lactobacillus plantarum OX=1590 GN=AVR82_06300 PE=3 SV=1	High	High	Lactobacillus Plantarum	13	3	3	5	1	334	37.8	7.11	17	0	2	2	metabolic process		catalytic activity;nucleotide binding	Pf01207		LpDm1_1886; WU67_05365; IV39_GL001207; ASU25_11295
890	High	A0A199QIR2	UPF0356 protein A0U96_06795 OS=Lactobacillus plantarum OX=1590 GN=A0U96_06795 PE=3 SV=1	High	High	Lactobacillus Plantarum	53	2	2	5	1	72	8.8	4.59	68	33	1	2				Pf07288
891	High	A0A151G205	Nucleoside 2-deoxyribosyltransferase OS=Lactobacillus plantarum OX=1590 GN=AYO51_13345 PE=4 SV=1	High	High	Lactobacillus Plantarum	32	3	3	5	1	157	17.6	4.7	48	19	3	1	metabolic process		catalytic activity	Pf05014		LpDm1_2025; Nizo2877_0055
892	High	D7VD25	ABC transporter substrate binding protein OS=Lactobacillus plantarum subsp. plantarum ATCC 14917 = JCM 1149 = CGMCC 1.2437 OX=525338 GN=HMPREF0531_12048 PE=4 SV=1	Not Found	High	Lactobacillus Plantarum	14	3	3	5	1	348	37.2	9.77		48		3				Pf04392		HMPREF0531_12048; FC76_GL002740
893	High	A0A165XV97	ABC transporter membrane-spanning permease-glutamine transport OS=Lactobacillus plantarum OX=1590 GN=Nizo1839_1009 PE=3 SV=1	High	High	Lactobacillus Plantarum	15	3	3	5	1	213	23.9	9.63	19	65	1	3	transport	membrane	transporter activity	Pf00528		ADS73_11335; SF2A35B_1254
894	High	A0A0R1V8V0	Hd superfamily hydrolase OS=Lactobacillus plantarum subsp. argentoratensis DSM 16365 OX=1423831 GN=FD10_GL001594 PE=4 SV=1	High	High	Lactobacillus Plantarum	14	3	3	5	1	218	24.8	5.29	19	27	2	3			catalytic activity	Pf12917, Pf13023		FD10_GL001594
895	High	A0A0G9F9P0	Alpha/beta hydrolase OS=Lactobacillus plantarum OX=1590 GN=xynA PE=4 SV=1	High	High	Lactobacillus Plantarum	16	2	2	5	1	264	28.7	6.19	36	20	1	2	metabolic process		catalytic activity	Pf07859		LpDm1_0432; WH27_05130; WU67_08185; AB662_04500; Nizo2877_1528; LP80_188; IV39_GL001000; ASU25_06155
896	High	A0A162F211	Uncharacterized protein OS=Lactobacillus plantarum OX=1590 GN=Nizo1839_0178 PE=4 SV=1	High	High	Lactobacillus Plantarum	15	2	2	5	1	144	16.1	4.97	72	34	2	2						ADS73_04800; SF2A35B_2948
897	High	A0A2S3U6V2	Uncharacterized protein OS=Lactobacillus plantarum subsp. plantarum OX=337330 GN=S101258_01198 PE=4 SV=1	High	High	Lactobacillus Plantarum	23	2	2	5	1	78	9	4.41	58	61	2	2
898	High	A0A165Q436	Uncharacterized protein OS=Lactobacillus plantarum OX=1590 GN=Nizo2891_1787 PE=4 SV=1	High	High	Lactobacillus Plantarum	29	2	2	5	1	111	12.4	9.64	60	0	2	1
899	High	A0A166LBA4	Uncharacterized protein OS=Lactobacillus plantarum OX=1590 GN=Lp19_0628 PE=4 SV=1	High	Not Found	Lactobacillus Plantarum	26	2	1	5	1	128	14	5.27	60	40	2	1
900	High	A0A2S3U7E8	Uncharacterized protein OS=Lactobacillus plantarum subsp. plantarum OX=337330 GN=S101258_01036 PE=4 SV=1	High	High	Lactobacillus Plantarum	43	3	3	5	1	51	5.9	11.09	42	50	3	2
901	High	A0A0R1VFK9	Uncharacterized protein OS=Lactobacillus plantarum subsp. argentoratensis DSM 16365 OX=1423831 GN=FD10_GL001600 PE=4 SV=1	High	High	Lactobacillus Plantarum	11	2	2	5	1	185	21.1	9.48	0	43	1	2		membrane		Pf11694		FD10_GL001600
902	High	A0A2S3U6D4	Uncharacterized protein OS=Lactobacillus plantarum subsp. plantarum OX=337330 GN=S101258_01649 PE=4 SV=1	High	High	Lactobacillus Plantarum	26	2	2	5	1	95	10.9	9.41	35	17	2	1
903	High	A0A1E3KTI1	Putative D-methionine transport system permease protein MetI OS=Lactobacillus plantarum OX=1590 GN=LPJSA22_02178 PE=3 SV=1	High	High	Lactobacillus Plantarum	11	2	2	5	1	230	24.8	5.83	47	39	1	1	transport	membrane		Pf00528
904	High	T5JDQ2	Biotin carboxyl carrier protein of acetyl-CoA carboxylase OS=Lactobacillus plantarum EGD-AQ4 OX=1382301 GN=N692_07945 PE=4 SV=1	High	High	Lactobacillus Plantarum	11	2	2	5	1	202	21.5	4.58	24	46	2	1	metabolic process		catalytic activity	Pf00364		N692_07945
905	High	D7VA48	Uracil-DNA glycosylase OS=Lactobacillus plantarum subsp. plantarum ATCC 14917 = JCM 1149 = CGMCC 1.2437 OX=525338 GN=ung PE=3 SV=1	High	High	Lactobacillus Plantarum	12	2	2	5	1	255	29	8.15	100	46	2	1	metabolic process;response to stimulus	cytoplasm	catalytic activity	Pf03167		HMPREF0531_11021
906	High	A0A2S3U225	Uncharacterized protein OS=Lactobacillus plantarum subsp. plantarum OX=337330 GN=S101258_03187 PE=4 SV=1	High	High	Lactobacillus Plantarum	11	1	1	5	1	66	7.3	9.88	31	57	1	1
907	High	D7VEM0	Deoxynucleoside kinase OS=Lactobacillus plantarum subsp. plantarum ATCC 14917 = JCM 1149 = CGMCC 1.2437 OX=525338 GN=dgk3 PE=4 SV=1	High	Not Found	Lactobacillus Plantarum	29	4	4	4	1	215	24.9	4.97	69		4		metabolic process		catalytic activity;enzyme regulator activity;nucleotide binding	Pf01712, Pf13207, Pf13238		HMPREF0531_12593
908	High	A0A0G9F6R8	Exopolyphosphatase OS=Lactobacillus plantarum OX=1590 GN=A8704_09860 PE=4 SV=1	High	Not Found	Lactobacillus Plantarum	20	4	4	4	1	305	34.1	8.03	58		4				catalytic activity	Pf02541		LpDm1_0718; WH27_07205; WU67_12390; AB662_08035; Nizo2877_0670; AOZ08_10435; LP80_458; IV39_GL002670; ASU25_12520			Purine metabolism
909	High	A0A0R2GJI3	DNA replication initiation protein OS=Lactobacillus plantarum OX=1590 GN=AVR82_01775 PE=4 SV=1	High	Not Found	Lactobacillus Plantarum	12	4	4	4	1	398	45.6	7.17	61		4					Pf09848, Pf13401		IV39_GL002606; ASU25_13835
910	High	A0A1E3KRG3	Formamidopyrimidine-DNA glycosylase OS=Lactobacillus plantarum OX=1590 GN=mutM PE=3 SV=1	High	High	Lactobacillus Plantarum	19	4	4	4	1	274	30.9	8.43	44	41	3	1	metabolic process;response to stimulus		catalytic activity;DNA binding;metal ion binding	Pf01149, Pf06827, Pf06831
911	High	D7VD29	Uncharacterized protein OS=Lactobacillus plantarum subsp. plantarum ATCC 14917 = JCM 1149 = CGMCC 1.2437 OX=525338 GN=HMPREF0531_12052 PE=4 SV=1	Not Found	High	Lactobacillus Plantarum	24	4	4	4	1	263	25.8	4.75		48		4				Pf13731		HMPREF0531_12052; FC76_GL002736
912	High	A0A0R1V077	Uncharacterized protein OS=Lactobacillus plantarum subsp. argentoratensis DSM 16365 OX=1423831 GN=FD10_GL002634 PE=4 SV=1	Not Found	High	Lactobacillus Plantarum	20	4	4	4	1	205	23.3	9.82		52		4				Pf10883, Pf11622		FD10_GL002634
913	High	A0A1A0DLV6	PTS sugar transporter subunit IIA OS=Lactobacillus plantarum OX=1590 GN=CUR48_03475 PE=4 SV=1	High	High	Lactobacillus Plantarum	8	4	4	4	1	652	71	5.67	27	27	1	3	transport	membrane	catalytic activity;transporter activity	Pf00358, Pf07690, Pf11700, Pf13347
914	High	A0A0G9GRG1	IpaB/EvcA family protein OS=Lactobacillus plantarum OX=1590 GN=C4O30_15245 PE=4 SV=1	High	High	Lactobacillus Plantarum	13	4	4	4	1	319	36.4	5.67	35	42	3	1						WH27_07195; WP50_28705; WU67_12400
915	High	A0A0M0CH70	Transcription-repair-coupling factor OS=Lactobacillus plantarum OX=1590 GN=mfd PE=3 SV=1	High	Not Found	Lactobacillus Plantarum	3	4	4	4	1	1175	132.1	5.35	57		4		cell organization and biogenesis;metabolic process;regulation of biological process;response to stimulus	cytoplasm	catalytic activity;DNA binding;nucleotide binding	Pf00176, Pf00270, Pf00271, Pf02559, Pf03461, Pf04851		ADS73_07255; SF2A35B_3034
916	High	A0A0R2GCM4	Pyruvate oxidase OS=Lactobacillus plantarum OX=1590 GN=C4O30_12880 PE=3 SV=1	High	High	Lactobacillus Plantarum	8	3	3	4	1	584	63.7	5.24	70	62	2	2			catalytic activity;metal ion binding	Pf00205, Pf02775, Pf02776		LpDm1_0972; IV39_GL001795
917	High	A0A162F2C9	Phage tail fiber protein OS=Lactobacillus plantarum OX=1590 GN=BIZ32_09960 PE=4 SV=1	Not Found	High	Lactobacillus Plantarum	18	3	3	4	1	239	25.3	9.51		71		3		membrane				Nizo2877_2129; SF2A35B_0832
918	High	A0A0G9FBI9	LicD family protein OS=Lactobacillus plantarum OX=1590 GN=licD PE=4 SV=1	High	Not Found	Lactobacillus Plantarum	16	4	3	4	1	269	31.7	6.09	44	0	3	1			catalytic activity	Pf04991		LpDm1_1654; WH27_05750; WP50_04485; WU67_07570; Nizo2877_1395; AOZ08_06720; LP80_1774; IV39_GL000863; ASU25_06770
919	High	D7V9Y6	Response regulator receiver domain protein OS=Lactobacillus plantarum subsp. plantarum ATCC 14917 = JCM 1149 = CGMCC 1.2437 OX=525338 GN=rrp3 PE=4 SV=1	High	Not Found	Lactobacillus Plantarum	20	3	3	4	1	242	27.2	5.97	47		3		metabolic process;regulation of biological process;response to stimulus		DNA binding	Pf00072, Pf00486		HMPREF0531_10959
920	High	A0A1W6NU40	ATP-dependent helicase OS=Lactobacillus plantarum OX=1590 GN=BIZ32_12645 PE=4 SV=1	High	Not Found	Lactobacillus Plantarum	5	3	3	4	1	653	73.4	5.83	80		3				catalytic activity;DNA binding;nucleotide binding	Pf00270
921	High	A0A0M4RAY0	(S)-2-haloacid dehalogenase OS=Lactobacillus plantarum OX=1590 GN=AVR82_06745 PE=4 SV=1	Not Found	High	Lactobacillus Plantarum	37	4	4	4	1	220	25.3	5.76		36		4	metabolic process		catalytic activity	Pf00702, Pf13419		IV39_GL001112
922	High	A0A0G9GUF5	Aspartate--ammonia ligase OS=Lactobacillus plantarum OX=1590 GN=asnA PE=3 SV=1	High	Not Found	Lactobacillus Plantarum	14	4	4	4	1	335	39	5.67	61		4		metabolic process	cytoplasm	catalytic activity;nucleotide binding	Pf03590		LpDm1_1557; WH27_05300; WP50_04400; WU67_08015; ADS73_12105; Nizo2877_1493; AOZ08_12570; LP80_223; IV39_GL000966; ASU25_06325; SF2A35B_2297			Biosynthesis of amino acids; Metabolic pathways; Biosynthesis of secondary metabolites; Cyanoamino acid metabolism; Alanine, aspartate and glutamate metabolism
923	High	G8HQZ7	CtsR (Fragment) OS=Lactobacillus plantarum subsp. plantarum OX=337330 GN=ctsR PE=4 SV=1	High	High	Lactobacillus Plantarum	28	3	3	4	1	155	17.6	5.22	41	15	2	1	regulation of biological process;response to stimulus		DNA binding	Pf05848
924	High	A0A0G9FDN9	Histidine protein kinase OS=Lactobacillus plantarum OX=1590 GN=A8704_01245 PE=4 SV=1	High	High	Lactobacillus Plantarum	14	4	4	4	1	507	57.4	7.17	0	20	1	3	metabolic process;regulation of biological process;response to stimulus	membrane	catalytic activity;nucleotide binding;receptor activity;signal transducer activity	Pf00512, Pf00672, Pf02518, Pf13581		LpDm1_2379; WH27_11780; WU67_10440; AB662_12550; Nizo2877_2102; AOZ08_06040; LP80_2837; IV39_GL002310; ASU25_09900
925	High	A0A0R1U6S8	[Citrate [pro-3S]-lyase] ligase OS=Lactobacillus plantarum subsp. argentoratensis DSM 16365 OX=1423831 GN=FD10_GL001961 PE=4 SV=1	High	High	Lactobacillus Plantarum	9	3	3	4	1	351	38.5	9.32	59	24	2	1	metabolic process		catalytic activity;nucleotide binding	Pf01467, Pf08218		FD10_GL001961
926	High	A0A162DVV0	HPr kinase/phosphorylase OS=Lactobacillus plantarum OX=1590 GN=hprK PE=3 SV=1	High	High	Lactobacillus Plantarum	12	3	3	4	1	315	34.9	5.57	40	22	3	1	metabolic process;regulation of biological process;response to stimulus		catalytic activity;enzyme regulator activity;metal ion binding;nucleotide binding;receptor activity;signal transducer activity	Pf02603, Pf07475, Pf13555		SF2A35B_2113
927	High	A0A0R2GEJ2	Uncharacterized protein OS=Lactobacillus plantarum OX=1590 GN=AVR82_07540 PE=4 SV=1	High	High	Lactobacillus Plantarum	25	3	3	4	1	149	16	4.61	57	57	2	2						IV39_GL002469; ASU25_11675
928	High	A0A2I0ZEG2	MarR family transcriptional regulator OS=Lactobacillus plantarum OX=1590 GN=C4O30_03230 PE=4 SV=1	High	Not Found	Lactobacillus Plantarum	25	3	3	4	1	159	18.2	6.19	46		3
929	High	A0A165WI89	Protein serine/threonine phosphatase PrpC regulation of stationary phase OS=Lactobacillus plantarum OX=1590 GN=Nizo1839_1733 PE=4 SV=1	High	High	Lactobacillus Plantarum	16	3	3	4	1	248	27.2	4.82	43	49	3	1	metabolic process		catalytic activity	Pf00481, Pf07228, Pf13672		ADS73_09460; SF2A35B_0283
930	High	Q6LWI0	Replication protein OS=Lactobacillus plantarum (strain ATCC BAA-793 / NCIMB 8826 / WCFS1) OX=220668 GN=repB PE=4 SV=1	High	High	Lactobacillus Plantarum	17	3	3	4	1	219	25.3	8.07	81	50	3	1	metabolic process		catalytic activity;DNA binding	Pf01719	3125625	CAG17828	repB
931	High	A0A088MS91	Peptidyl-tRNA hydrolase OS=Lactobacillus plantarum OX=1590 GN=pth PE=3 SV=1	High	High	Lactobacillus Plantarum	11	2	2	4	1	196	21.5	7.58	38	27	2	1	metabolic process	cytoplasm	catalytic activity	Pf01195
932	High	D7VBY1	30S ribosomal protein S20 OS=Lactobacillus plantarum subsp. plantarum ATCC 14917 = JCM 1149 = CGMCC 1.2437 OX=525338 GN=rpsT PE=3 SV=1	High	High	Lactobacillus Plantarum	32	2	2	4	1	90	9.8	10.37	54	39	2	1	metabolic process	ribosome	RNA binding;structural molecule activity	Pf01649		HMPREF0531_11654
933	High	D7VBM6	Ribosomal protein L11 methyltransferase OS=Lactobacillus plantarum subsp. plantarum ATCC 14917 = JCM 1149 = CGMCC 1.2437 OX=525338 GN=prmA PE=3 SV=1	High	High	Lactobacillus Plantarum	25	4	4	4	1	323	34.9	4.82	19	0	3	1	metabolic process	cytoplasm;ribosome	catalytic activity	Pf05175, Pf06325, Pf12847, Pf13659, Pf13847		HMPREF0531_11549; FC76_GL001462
934	High	D7VES3	Uncharacterized protein OS=Lactobacillus plantarum subsp. plantarum ATCC 14917 = JCM 1149 = CGMCC 1.2437 OX=525338 GN=HMPREF0531_12635 PE=4 SV=1	High	High	Lactobacillus Plantarum	24	2	2	4	1	140	16.1	7.43	20	21	2	1				Pf04343		HMPREF0531_12635
935	High	A0A2I0ZG25	NUDIX domain-containing protein OS=Lactobacillus plantarum OX=1590 GN=CUR48_02755 PE=4 SV=1	High	High	Lactobacillus Plantarum	9	3	3	4	1	357	40	6.3	26	41	2	2
936	High	A0A1A6EUC8	EAL domain-containing protein OS=Lactobacillus plantarum OX=1590 GN=C4O30_00750 PE=4 SV=1	High	High	Lactobacillus Plantarum	13	3	3	4	1	226	26.2	5.02	74	25	3	1				Pf00563		AB662_06690
937	High	A0A199QKX2	Uncharacterized protein OS=Lactobacillus plantarum OX=1590 GN=A0U96_05100 PE=4 SV=1	High	High	Lactobacillus Plantarum	24	2	2	4	1	122	13.7	6.38	41	35	2	2
938	High	A0A166IHG6	Uncharacterized protein OS=Lactobacillus plantarum OX=1590 GN=Lp19_3193 PE=4 SV=1	High	High	Lactobacillus Plantarum	7	1	1	4	1	246	25.6	9.6	43	76	1	1		membrane				WH27_01815
939	High	A0A0E3ZSR2	PemK-like protein OS=Lactobacillus plantarum OX=1590 PE=4 SV=1	High	High	Lactobacillus Plantarum	27	3	3	4	1	114	13	6.52	43	72	2	2			DNA binding	Pf02452
940	High	D7VDD5	3-octaprenyl-4-hydroxybenzoate carboxy-lyase OS=Lactobacillus plantarum subsp. plantarum ATCC 14917 = JCM 1149 = CGMCC 1.2437 OX=525338 GN=ubiD PE=3 SV=1	High	High	Lactobacillus Plantarum	7	3	3	4	1	493	54.6	5.16	41	22	3	1			catalytic activity	Pf01977		HMPREF0531_12158; FC76_GL002763
941	High	A0A0G9FEG9	NAD-dependent dehydratase OS=Lactobacillus plantarum OX=1590 GN=A8704_12730 PE=4 SV=1	High	High	Lactobacillus Plantarum	18	3	3	4	1	212	23.5	5.43	42	30	3	1			catalytic activity	Pf01370, Pf05368, Pf13460		WH27_10505; WU67_04895; AB662_02870; Nizo2877_0036; AOZ08_00080; LP80_2459; IV39_GL001970; ASU25_07675
942	High	A0A0M5M5G1	Flavoprotein OS=Lactobacillus plantarum OX=1590 GN=AVR82_03045 PE=4 SV=1	High	Not Found	Lactobacillus Plantarum	30	3	3	4	1	141	15.1	9.36	39		3				nucleotide binding	Pf12641, Pf12724		IV39_GL000159; ASU25_02315
943	High	A0A0G9GSQ4	NADP oxidoreductase OS=Lactobacillus plantarum OX=1590 GN=AVR82_06480 PE=4 SV=1	High	High	Lactobacillus Plantarum	11	2	2	4	1	197	21	9.74	50	51	2	2				Pf03807		LpDm1_1849; WP50_11850; WU67_05185; Nizo2877_1106; AOZ08_07615; IV39_GL001170; ASU25_11115
944	High	A0A0R1V5C1	GTP cyclohydrolase 1 OS=Lactobacillus plantarum subsp. argentoratensis DSM 16365 OX=1423831 GN=folE PE=3 SV=1	High	High	Lactobacillus Plantarum	22	3	3	4	1	189	21.4	6.79	39	30	2	1	metabolic process	cytoplasm	catalytic activity;metal ion binding;nucleotide binding	Pf01227		FD10_GL000463
945	High	A0A2I0ZC22	Ribonuclease P protein component OS=Lactobacillus plantarum OX=1590 GN=rnpA PE=3 SV=1	High	Not Found	Lactobacillus Plantarum	25	3	3	4	1	114	13.2	10.24	96		3
946	High	A0A0G9FD05	Uncharacterized protein OS=Lactobacillus plantarum OX=1590 GN=AVR82_04670 PE=4 SV=1	High	High	Lactobacillus Plantarum	22	3	3	4	1	121	14	4.68	55	41	2	2						LpDm1_2001; WH27_10525; WU67_04915; AB662_02850; ADS73_02170; Nizo2877_0031; AOZ08_00060; LP80_2454; IV39_GL001975; ASU25_07695; SF2A35B_1846
947	High	A0A0G9GPJ3	DNA-binding response regulator OS=Lactobacillus plantarum OX=1590 GN=AYO51_09215 PE=4 SV=1	High	Not Found	Lactobacillus Plantarum	20	3	3	4	1	242	27.6	5.22	32		3		metabolic process;regulation of biological process;response to stimulus		DNA binding	Pf00072, Pf00486		LpDm1_2378; WP50_33830; WU67_10435; LP80_2838
948	High	T5JY28	Phosphohydrolase OS=Lactobacillus plantarum EGD-AQ4 OX=1382301 GN=N692_11990 PE=4 SV=1	High	High	Lactobacillus Plantarum	5	2	1	4	1	450	52.3	5.87	34	30	2	1			catalytic activity	Pf01966, Pf08866		N692_11990
949	High	A0A165RG86	Glycerol kinase OS=Lactobacillus plantarum OX=1590 GN=glpK PE=3 SV=1	High	High	Lactobacillus Plantarum	8	3	3	4	1	512	56.4	5.3	15	15	3	1	metabolic process		catalytic activity;nucleotide binding	Pf00370, Pf02782
950	High	D7V9J4	Uncharacterized protein OS=Lactobacillus plantarum subsp. plantarum ATCC 14917 = JCM 1149 = CGMCC 1.2437 OX=525338 GN=HMPREF0531_10817 PE=4 SV=1	High	High	Lactobacillus Plantarum	25	3	3	4	1	118	13	4.51	21	46	1	2						HMPREF0531_10817
951	High	A0A199QG34	Acyl-ACP thioesterase OS=Lactobacillus plantarum OX=1590 GN=A0U96_10915 PE=4 SV=1	High	High	Lactobacillus Plantarum	10	3	3	4	1	261	29.8	5.74	16	29	2	2	metabolic process		catalytic activity	Pf01643, Pf13279
952	High	A0A166GKK9	ABC transporter permease component OS=Lactobacillus plantarum OX=1590 GN=Nizo2802_1279 PE=3 SV=1	High	High	Lactobacillus Plantarum	8	2	2	4	1	229	26.1	9.88	17	0	1	2	transport	membrane	transporter activity	Pf00528
953	High	A0A2S3U4D9	Thioredoxin OS=Lactobacillus plantarum subsp. plantarum OX=337330 GN=S101258_02058 PE=4 SV=1	High	Not Found	Lactobacillus Plantarum	53	3	3	4	1	103	11.3	4.54	28		3
954	High	D7V9D2	Diphosphomevalonate decarboxylase OS=Lactobacillus plantarum subsp. plantarum ATCC 14917 = JCM 1149 = CGMCC 1.2437 OX=525338 GN=mvaD PE=4 SV=1	High	Not Found	Lactobacillus Plantarum	6	2	2	4	1	336	36.4	6.76	74		2		metabolic process	cytosol	catalytic activity;nucleotide binding			HMPREF0531_10755
955	High	A0A0R2GE15	Alpha-ribazole-5-phosphate phosphatase OS=Lactobacillus plantarum OX=1590 GN=IV39_GL000978 PE=4 SV=1	High	High	Lactobacillus Plantarum	11	2	2	4	1	222	24.5	5.57	23	32	2	2						IV39_GL000978; ASU25_06260
956	High	A0A0L7Y6Q8	HD domain protein OS=Lactobacillus plantarum OX=1590 GN=A8704_00640 PE=4 SV=1	High	High	Lactobacillus Plantarum	10	2	1	4	1	218	24.2	7.02	81	50	2	1			catalytic activity	Pf01966		AB662_01595; LP80_662; IV39_GL002450; ASU25_11770
957	High	A0A199QF27	Phosphate transport system permease protein PstA OS=Lactobacillus plantarum OX=1590 GN=A0U96_06895 PE=3 SV=1	High	High	Lactobacillus Plantarum	14	3	3	4	1	294	31.5	8.82	0	25	1	3	transport	membrane	transporter activity	Pf00528
958	High	A0A165NPE4	Zinc-type alcohol dehydrogenase-like protein OS=Lactobacillus plantarum OX=1590 GN=Nizo2802_0943 PE=3 SV=1	High	High	Lactobacillus Plantarum	6	2	2	4	1	342	36.2	6.7	52	40	2	2	metabolic process		catalytic activity;metal ion binding	Pf00107, Pf08240, Pf13602
959	High	A0A2S3U5W6	tRNA (Guanine(46)-N(7))-methyltransferase OS=Lactobacillus plantarum subsp. plantarum OX=337330 GN=trmB PE=4 SV=1	High	High	Lactobacillus Plantarum	20	3	3	4	1	232	26.7	9.13	32	27	3	1
960	High	A0A0G9GIM2	Endopeptidase La OS=Lactobacillus plantarum OX=1590 GN=AVR82_10240 PE=3 SV=1	Not Found	High	Lactobacillus Plantarum	8	2	2	4	1	348	38.5	10.05		79		2	metabolic process	membrane	catalytic activity;nucleotide binding;protein binding	Pf05362, Pf13180		LpDm1_0398; WP50_36180; WU67_08685; AB662_13945; Nizo2877_3001; AOZ08_04765; LP80_936; IV39_GL003198; ASU25_07275			Quorum sensing
961	High	A0A0G9FDX4	Ribosomal RNA large subunit methyltransferase H OS=Lactobacillus plantarum OX=1590 GN=rlmH PE=3 SV=1	High	High	Lactobacillus Plantarum	17	3	3	4	1	159	18.1	8.81	39	0	2	1	metabolic process	cytoplasm	catalytic activity	Pf02590		WP50_29705; WU67_02235
962	High	D7V9Q1	Tetratricopeptide repeat protein OS=Lactobacillus plantarum subsp. plantarum ATCC 14917 = JCM 1149 = CGMCC 1.2437 OX=525338 GN=HMPREF0531_10874 PE=4 SV=1	High	High	Lactobacillus Plantarum	4	2	2	4	1	425	49.1	4.48	67	70	2	2			protein binding	Pf12895		HMPREF0531_10874; FC76_GL001352
963	High	A0A165NJ25	Uncharacterized protein OS=Lactobacillus plantarum OX=1590 GN=Nizo2802_1443 PE=3 SV=1	High	High	Lactobacillus Plantarum	15	2	2	4	1	73	8	9.14	0	72	1	2				Pf05532
964	High	A0A0L7Y3Q9	Putative transcriptional regulator OS=Lactobacillus plantarum OX=1590 GN=AYO51_03860 PE=4 SV=1	High	High	Lactobacillus Plantarum	21	3	3	4	1	156	17.4	5.85	35	0	2	2	regulation of biological process		DNA binding	Pf02082, Pf03444		AB662_07790; IV39_GL002607; ASU25_13830
965	High	A0A0R1UE37	Cytidine uridine-specific hydrolase OS=Lactobacillus plantarum subsp. argentoratensis DSM 16365 OX=1423831 GN=FD10_GL001830 PE=4 SV=1	High	High	Lactobacillus Plantarum	21	3	3	4	1	308	33.3	4.81	0	25	2	2			catalytic activity	Pf01156		FD10_GL001830
966	High	A0A0M4CGT8	tRNA-specific adenosine deaminase OS=Lactobacillus plantarum OX=1590 GN=tadA PE=3 SV=1	High	High	Lactobacillus Plantarum	6	1	1	4	1	168	19	7.21	50	59	1	1	metabolic process		catalytic activity;metal ion binding	Pf00383, Pf14439		LpDm1_0822; Nizo2877_1251; LP80_1676; IV39_GL000725
967	High	A0A0F7GJK2	Tannase OS=Lactobacillus plantarum OX=1590 GN=tanLp1 PE=4 SV=1	High	High	Lactobacillus Plantarum	6	2	2	4	1	469	50.7	6.67	38	0	2	1			catalytic activity
968	High	A0A2S3U5F4	Acyl carrier protein OS=Lactobacillus plantarum subsp. plantarum OX=337330 GN=S101258_01963 PE=4 SV=1	High	Not Found	Lactobacillus Plantarum	21	1	1	4	1	81	9.1	4.07	20		1
969	High	A0A1E3KV27	Uncharacterized protein OS=Lactobacillus plantarum OX=1590 GN=LPJSA22_01885 PE=4 SV=1	High	High	Lactobacillus Plantarum	13	2	2	4	1	99	11.2	9.58	84	37	2	1				Pf04296
970	High	A0A1S0RYP0	MarR family transcriptional regulator OS=Lactobacillus plantarum OX=1590 GN=AVR82_16955 PE=4 SV=1	High	High	Lactobacillus Plantarum	29	2	2	4	1	145	16.8	9.19	24	0	2	1	metabolic process;regulation of biological process		DNA binding	Pf01047, Pf12802, Pf13463
971	High	A0A165PPX8	Putative transcriptional regulator OS=Lactobacillus plantarum OX=1590 GN=C4O30_13260 PE=4 SV=1	High	High	Lactobacillus Plantarum	18	2	2	4	1	140	15.5	10.35	40	0	2	1	regulation of biological process		DNA binding	Pf01381, Pf07022, Pf12844, Pf13443, Pf13560		LP80_2083
972	High	A0A0R2G8W3	rRNA large subunit methyltransferase A OS=Lactobacillus plantarum OX=1590 GN=IV39_GL003267 PE=4 SV=1	High	High	Lactobacillus Plantarum	15	3	3	4	1	287	32	6.87	0	19	2	2	metabolic process		catalytic activity;metal ion binding	Pf01209, Pf07021, Pf08241, Pf08242, Pf12847, Pf13649, Pf13659, Pf13847		IV39_GL003267
973	High	A0A162G639	Glutamine amidotransferase OS=Lactobacillus plantarum OX=1590 GN=LpLQ80_10730 PE=4 SV=1	High	High	Lactobacillus Plantarum	10	2	2	4	1	240	26.5	5.19	36	18	2	1	metabolic process		catalytic activity	Pf07685, Pf08532
974	High	A0A165ASR9	Uncharacterized protein OS=Lactobacillus plantarum OX=1590 GN=Nizo2891_0575 PE=4 SV=1	High	High	Lactobacillus Plantarum	16	2	2	4	1	154	17.2	5.54	18	0	2	1				Pf07997		AB662_13180
975	High	A0A1W6NME6	6-pyruvoyl tetrahydropterin synthase OS=Lactobacillus plantarum OX=1590 GN=BIZ32_00210 PE=4 SV=1	High	High	Lactobacillus Plantarum	20	2	2	4	1	122	14	7.03	31	0	2	1				Pf01242
976	High	A0A0G9F6J8	DUF956 domain-containing protein OS=Lactobacillus plantarum OX=1590 GN=A8704_09280 PE=4 SV=1	High	High	Lactobacillus Plantarum	19	2	2	4	1	128	14.9	10.13	14	45	1	2				Pf06115		LpDm1_0866; WU67_13000; AB662_07155; ADS73_04455; Nizo2877_1207; AOZ08_10680; LP80_2497; IV39_GL000681; ASU25_14845; SF2A35B_2957
977	High	A0A0R2G6K7	DegV family protein OS=Lactobacillus plantarum OX=1590 GN=AVR82_03445 PE=4 SV=1	High	High	Lactobacillus Plantarum	10	2	2	4	1	288	31.8	6.32	0	38	2	2				Pf02645		IV39_GL000223; ASU25_02010
978	High	A0A1W6NUL5	Undecaprenyl-diphosphatase OS=Lactobacillus plantarum OX=1590 GN=uppP PE=3 SV=1	Not Found	High	Lactobacillus Plantarum	10	3	3	4	1	283	31.5	9.39		58		3	cell organization and biogenesis;metabolic process;regulation of biological process;response to stimulus	membrane	catalytic activity	Pf02673
979	High	A0A165MLT7	Glycosyltransferase LafA responsible for theformation of Glc-DAG OS=Lactobacillus plantarum OX=1590 GN=Nizo2802_3257 PE=4 SV=1	High	High	Lactobacillus Plantarum	7	2	2	4	1	392	44.2	6.24	24	13	2	2	metabolic process		catalytic activity	Pf00534, Pf00982, Pf13439, Pf13477, Pf13524, Pf13579, Pf13692
980	High	A0A0R1UU93	Uncharacterized protein OS=Lactobacillus plantarum subsp. argentoratensis DSM 16365 OX=1423831 GN=FD10_GL000256 PE=4 SV=1	Not Found	High	Lactobacillus Plantarum	11	3	3	4	1	260	28.9	8.15		52		3	metabolic process	membrane	catalytic activity	Pf02525, Pf03358		FD10_GL000256
981	High	A0A0G9FE06	HAD family hydrolase OS=Lactobacillus plantarum OX=1590 GN=AVR82_11345 PE=4 SV=1	High	High	Lactobacillus Plantarum	13	2	2	4	1	176	20	9.2	21	13	2	2			catalytic activity	Pf00702, Pf08282, Pf09419, Pf13242, Pf13344, Pf13419		LpDm1_1913; WH27_02925; WU67_03800; AB662_11475; ADS73_09855; Nizo2877_2474; AOZ08_08365; LP80_1338; IV39_GL000378; ASU25_09050; SF2A35B_0195
982	High	A0A0M4CI27	MarR family transcriptional regulator OS=Lactobacillus plantarum OX=1590 GN=C4O30_03965 PE=4 SV=1	High	High	Lactobacillus Plantarum	16	2	2	4	1	119	13.7	5.99	51	31	2	1	metabolic process;regulation of biological process			Pf01638		LpDm1_0121; Nizo2877_2498; LP80_1314; IV39_GL000354
983	High	D7VA60	Diadenylate cyclase OS=Lactobacillus plantarum subsp. plantarum ATCC 14917 = JCM 1149 = CGMCC 1.2437 OX=525338 GN=dacA PE=3 SV=1	High	High	Lactobacillus Plantarum	9	2	2	4	1	288	32.6	7.5	32	0	2	1	metabolic process;regulation of biological process;response to stimulus	membrane	catalytic activity;nucleotide binding	Pf02457		HMPREF0531_11033
984	High	A0A165XHG1	Citrate lyase acyl carrier protein OS=Lactobacillus plantarum OX=1590 GN=citD PE=3 SV=1	High	High	Lactobacillus Plantarum	17	1	1	4	1	96	10.4	5.86	33	16	1	1		cytoplasm	catalytic activity	Pf06857		SF2A35B_2480
985	High	A0A0R2G7R0	Gfo/Idh/MocA family oxidoreductase OS=Lactobacillus plantarum OX=1590 GN=AVR82_16055 PE=4 SV=1	High	High	Lactobacillus Plantarum	6	2	2	4	1	300	32.8	6.84	36	47	2	2	metabolic process		catalytic activity	Pf01408, Pf03807		IV39_GL000834; ASU25_00590
986	High	A0A0R2GA38	Uncharacterized protein OS=Lactobacillus plantarum OX=1590 GN=IV39_GL000076 PE=4 SV=1	High	High	Lactobacillus Plantarum	14	2	2	4	1	166	18.9	9.77	43	26	2	1						IV39_GL000076
987	High	A0A165MJH4	Glycerol uptake facilitator protein OS=Lactobacillus plantarum OX=1590 GN=Nizo2802_3166 PE=3 SV=1	Not Found	High	Lactobacillus Plantarum	15	2	2	4	1	242	25.8	7.08		71		2	transport	membrane	transporter activity	Pf00230
988	High	D7V7Z0	LysR substrate binding domain protein OS=Lactobacillus plantarum subsp. plantarum ATCC 14917 = JCM 1149 = CGMCC 1.2437 OX=525338 GN=HMPREF0531_10267 PE=4 SV=1	High	High	Lactobacillus Plantarum	7	2	2	4	1	310	34.8	6.32	0	0	2	1	metabolic process;regulation of biological process		DNA binding	Pf00126, Pf03466		HMPREF0531_10267
989	High	A0A165EIF6	Amino acid ABC transporter permease protein OS=Lactobacillus plantarum OX=1590 GN=Nizo1839_1521 PE=3 SV=1	High	High	Lactobacillus Plantarum	10	2	2	4	1	235	26.1	9.74	29	67	1	2	transport	membrane	transporter activity	Pf00528		SF2A35B_0004
990	High	A0A0G9GRF0	DNA-binding protein OS=Lactobacillus plantarum OX=1590 GN=AYO51_15730 PE=4 SV=1	Not Found	High	Lactobacillus Plantarum	13	2	2	4	1	182	21.1	8.81		0		2			DNA binding	Pf05991		WH27_06505; WP50_28845; WU67_12880; AB662_07035
991	High	A0A0R1UV13	Integral membrane protein OS=Lactobacillus plantarum subsp. argentoratensis DSM 16365 OX=1423831 GN=FD10_GL000298 PE=4 SV=1	Not Found	High	Lactobacillus Plantarum	11	2	2	4	1	361	41.5	9.82		29		2		membrane		Pf02698		FD10_GL000298
992	High	A0A2L1QHL6	Cell surface protein OS=Lactobacillus plantarum OX=1590 GN=C4O30_10590 PE=4 SV=1	High	High	Lactobacillus Plantarum	1	1	1	4	1	1112	118.4	7.08	23	27	1	1
993	High	A0A2S3U8R8	Uncharacterized protein OS=Lactobacillus plantarum subsp. plantarum OX=337330 GN=S101258_00560 PE=4 SV=1	High	High	Lactobacillus Plantarum	16	1	1	4	1	95	10.6	4.81	28	17	1	1
994	High	A0A0G9F951	Ribosomal RNA small subunit methyltransferase I OS=Lactobacillus plantarum OX=1590 GN=rsmI PE=3 SV=1	High	Not Found	Lactobacillus Plantarum	13	3	3	3	1	298	32.9	6.24	63		3		metabolic process	cytoplasm	catalytic activity	Pf00590		WU67_06950; LP80_1686; IV39_GL000734; ASU25_03920
995	High	S5SZ47	TnpR protein OS=Lactobacillus plantarum ZJ316 OX=1284663 GN=tnpR PE=4 SV=1	High	Not Found	Lactobacillus Plantarum	18	3	2	3	1	198	22.8	9.83	70		3		metabolic process		catalytic activity;DNA binding	Pf00239, Pf02796, Pf13384		zj316_3p09	tnpR
996	High	D7VFQ7	7,8-dihydroneopterin aldolase OS=Lactobacillus plantarum subsp. plantarum ATCC 14917 = JCM 1149 = CGMCC 1.2437 OX=525338 GN=folB PE=3 SV=1	High	Not Found	Lactobacillus Plantarum	32	2	2	3	1	131	14.8	6.38	33		2		metabolic process		catalytic activity	Pf02152		HMPREF0531_12980
997	High	D7V8Z2	Transcriptional regulator, MerR family OS=Lactobacillus plantarum subsp. plantarum ATCC 14917 = JCM 1149 = CGMCC 1.2437 OX=525338 GN=glnR PE=4 SV=1	High	Not Found	Lactobacillus Plantarum	28	3	3	3	1	145	16.7	9.36	50		3		regulation of biological process		DNA binding	Pf00376, Pf13411		HMPREF0531_10615
998	High	A0A165MU56	Uncharacterized protein OS=Lactobacillus plantarum OX=1590 GN=Nizo2802_2569 PE=4 SV=1	High	Not Found	Lactobacillus Plantarum	24	3	3	3	1	192	22.2	10.2	68		3
999	High	A0A165PS22	Aspartyl/glutamyl-tRNA(Asn/Gln) amidotransferase subunit C OS=Lactobacillus plantarum OX=1590 GN=gatC PE=3 SV=1	High	High	Lactobacillus Plantarum	29	2	2	3	1	106	11.7	4.59	76	17	1	1	metabolic process;regulation of biological process		catalytic activity;nucleotide binding	Pf02686
1000	High	A0A2K7QRE6	Probable D-serine dehydratase OS=Lactobacillus plantarum OX=1590 GN=dsdA PE=3 SV=1	High	High	Lactobacillus Plantarum	8	3	3	3	1	449	48.9	5.69	26	45	2	1
1001	High	A0A0R1V037	Uncharacterized protein OS=Lactobacillus plantarum subsp. argentoratensis DSM 16365 OX=1423831 GN=FD10_GL002627 PE=4 SV=1	High	Not Found	Lactobacillus Plantarum	20	3	3	3	1	204	23.7	5.3	44		3							FD10_GL002627
1002	High	A0A165YTJ2	2,3-bisphosphoglycerate-dependent phosphoglycerate mutase OS=Lactobacillus plantarum OX=1590 GN=gpmA PE=3 SV=1	High	Not Found	Lactobacillus Plantarum	18	3	3	3	1	225	25.6	8.15	40		3		metabolic process		catalytic activity	Pf00300		ADS73_04395; SF2A35B_2030
1003	High	A0A0G9FAP7	DUF1836 domain-containing protein OS=Lactobacillus plantarum OX=1590 GN=A8704_00630 PE=4 SV=1	High	Not Found	Lactobacillus Plantarum	39	3	3	3	1	174	19.8	7.56	53		3					Pf08876		LpDm1_0659; WH27_12355; WU67_06270; ADS73_08575; Nizo2877_1984; AOZ08_05440; LP80_660; IV39_GL002448; ASU25_11780; SF2A35B_2678
1004	High	A0A0G9GIL7	Cell wall-associated hydrolase OS=Lactobacillus plantarum OX=1590 GN=AVR82_07975 PE=4 SV=1	High	Not Found	Lactobacillus Plantarum	10	3	3	3	1	297	32.9	7.96	60		3				catalytic activity	Pf00877		LpDm1_2367; WP50_36225; WU67_10390; AB662_12500; Nizo2877_2090; AOZ08_05940; LP80_2848; IV39_GL002321; ASU25_09850
1005	High	A0A151G499	UPF0342 protein AYO51_11415 OS=Lactobacillus plantarum OX=1590 GN=AYO51_11415 PE=3 SV=1	High	Not Found	Lactobacillus Plantarum	28	3	3	3	1	114	13.2	4.7	90		3					Pf06133
1006	High	A0A0G9F802	Lipoprotein OS=Lactobacillus plantarum OX=1590 GN=AVR82_09005 PE=4 SV=1	Not Found	High	Lactobacillus Plantarum	11	3	3	3	1	323	34.4	10.45		49		3						WP50_28160; WU67_10840; Nizo2877_1723; AOZ08_09635; LP80_859; ASU25_01020
1007	High	A0A168G1E7	GTP pyrophosphokinase OS=Lactobacillus plantarum OX=1590 GN=Nizo2802_2646 PE=4 SV=1	High	High	Lactobacillus Plantarum	13	3	3	3	1	230	26.3	7.68	56	29	2	1	metabolic process		catalytic activity	Pf04607
1008	High	A0A151G679	Alpha/beta hydrolase OS=Lactobacillus plantarum OX=1590 GN=AYO51_02810 PE=4 SV=1	High	Not Found	Lactobacillus Plantarum	13	3	3	3	1	260	29	6.61	43		3				catalytic activity	Pf00561, Pf12695, Pf12697		LP80_2792
1009	High	A0A0R1UB11	ABC transporter permease OS=Lactobacillus plantarum subsp. argentoratensis DSM 16365 OX=1423831 GN=FD10_GL001652 PE=4 SV=1	Not Found	High	Lactobacillus Plantarum	9	3	3	3	1	408	45.3	9.99		51		3		membrane		Pf12698		FD10_GL001652
1010	High	A0A0R2GAU1	Ribosomal RNA small subunit methyltransferase G OS=Lactobacillus plantarum OX=1590 GN=rsmG PE=3 SV=1	High	Not Found	Lactobacillus Plantarum	17	3	3	3	1	244	26.8	9.22	27		3		metabolic process	cytoplasm	catalytic activity	Pf02527, Pf13847		IV39_GL001430; ASU25_10415
1011	High	A0A0G9F9D4	Exopolyphosphatase OS=Lactobacillus plantarum OX=1590 GN=ppx PE=4 SV=1	High	Not Found	Lactobacillus Plantarum	16	3	2	3	1	317	34.7	6.79	0		3		metabolic process		catalytic activity	Pf02541		LpDm1_1657; WH27_05765; WU67_07555; AB662_00845; Nizo2877_1392; AOZ08_06705; LP80_1771; IV39_GL000860; ASU25_06785			Purine metabolism
1012	High	A0A0G9F8B9	UvrABC system protein C OS=Lactobacillus plantarum OX=1590 GN=uvrC PE=3 SV=1	High	Not Found	Lactobacillus Plantarum	3	2	2	3	1	604	68.6	9.48	75		2		cell communication;metabolic process;response to stimulus	cytoplasm	catalytic activity;DNA binding;protein binding	Pf01367, Pf01541, Pf02151, Pf07229, Pf08459, Pf12826, Pf14520		WU67_08780; IV39_GL001520; ASU25_07370
1013	High	A0A151G7P6	GNAT family acetyltransferase OS=Lactobacillus plantarum OX=1590 GN=AYO51_03700 PE=4 SV=1	High	High	Lactobacillus Plantarum	21	3	3	3	1	161	17.7	5.16	27	40	1	2			catalytic activity	Pf00583, Pf13508
1014	High	A0A0G9GK87	Uncharacterized protein (Fragment) OS=Lactobacillus plantarum OX=1590 GN=WP50_31160 PE=4 SV=1	High	Not Found	Lactobacillus Plantarum	30	3	3	3	1	115	13	10.37	65		3							WP50_31160
1015	High	A0A1A0DJU9	ABC transporter ATP-binding protein OS=Lactobacillus plantarum OX=1590 GN=CUR48_11415 PE=3 SV=1	High	High	Lactobacillus Plantarum	11	3	3	3	1	367	41.3	6.29	0	47	1	2	transport		catalytic activity;nucleotide binding;transporter activity	Pf00005, Pf03459, Pf08402, Pf13304		ADS73_14315
1016	High	A0A168F915	2-amino-4-hydroxy-6-hydroxymethyldihydropteridine pyrophosphokinase OS=Lactobacillus plantarum OX=1590 GN=Nizo1839_1601 PE=4 SV=1	High	Not Found	Lactobacillus Plantarum	20	3	3	3	1	170	19.3	6.54	26		3		metabolic process		catalytic activity	Pf01288		ADS73_01070; SF2A35B_1315
1017	High	A0A165XPB3	Transcriptional regulator OS=Lactobacillus plantarum OX=1590 GN=Nizo1839_1329 PE=4 SV=1	High	Not Found	Lactobacillus Plantarum	20	3	3	3	1	170	19.8	8.75	42		3		metabolic process;regulation of biological process		DNA binding	Pf01047, Pf12802, Pf13463		ADS73_12640; SF2A35B_0817
1018	High	A0A162FKE5	Nucleoside transport protein OS=Lactobacillus plantarum OX=1590 GN=CUR48_13250 PE=4 SV=1	Not Found	High	Lactobacillus Plantarum	12	3	3	3	1	427	46.3	5.52		47		3	transport	membrane	transporter activity	Pf01773, Pf07662		WH27_14475
1019	High	A0A2S3U5R9	Endoribonuclease EndoA OS=Lactobacillus plantarum subsp. plantarum OX=337330 GN=mazF PE=4 SV=1	High	High	Lactobacillus Plantarum	15	2	2	3	1	132	15	10.67	30	0	1	1
1020	High	A0A0R2GC45	Alpha-acetolactate decarboxylase OS=Lactobacillus plantarum OX=1590 GN=IV39_GL001643 PE=3 SV=1	High	High	Lactobacillus Plantarum	8	1	1	3	1	240	26.5	5.48	28	29	1	1	metabolic process		catalytic activity	Pf03306		IV39_GL001643
1021	High	A0A165RZ50	TetR family transcriptional regulator OS=Lactobacillus plantarum OX=1590 GN=Lp19_0644 PE=4 SV=1	High	Not Found	Lactobacillus Plantarum	18	3	3	3	1	190	21.3	9.16	50		3				DNA binding	Pf00440		WH27_10365
1022	High	A0A165Z9R2	Prophage Lp1 protein 8 OS=Lactobacillus plantarum OX=1590 GN=AVR82_00655 PE=4 SV=1	High	Not Found	Lactobacillus Plantarum	41	3	3	3	1	120	13.7	5.99	46		3		regulation of biological process		DNA binding	Pf01381, Pf07022, Pf12844, Pf13443, Pf13560		SF2A35B_0837
1023	High	Q8VL04	Arginine repressor OS=Lactobacillus plantarum (strain ATCC BAA-793 / NCIMB 8826 / WCFS1) OX=220668 GN=argR2 PE=3 SV=1	High	High	Lactobacillus Plantarum	19	2	2	3	1	152	17.4	8.56	61	49	2	1	cell organization and biogenesis;metabolic process;regulation of biological process	cytoplasm	DNA binding	Pf01316, Pf02863	1063628	lp_1604	argR2
1024	High	A0A0G9F9E6	HAD family hydrolase OS=Lactobacillus plantarum OX=1590 GN=AVR82_15810 PE=4 SV=1	High	High	Lactobacillus Plantarum	16	3	3	3	1	208	23.2	4.92	16	44	1	2	metabolic process		catalytic activity	Pf00702, Pf12710, Pf13242, Pf13419		WH27_05650; WU67_07670; AB662_06575; ADS73_12420; Nizo2877_1417; AOZ08_06820; IV39_GL000885; ASU25_06670; SF2A35B_1890
1025	High	A0A0M0CKH0	Acetyltransferase OS=Lactobacillus plantarum OX=1590 GN=A8704_14520 PE=4 SV=1	High	High	Lactobacillus Plantarum	15	2	2	3	1	189	20.8	6.54	34	41	2	1			catalytic activity	Pf12464		AB662_03470; ADS73_00320; SF2A35B_1398
1026	High	Q88XG4	UPF0374 protein lp_1241 OS=Lactobacillus plantarum (strain ATCC BAA-793 / NCIMB 8826 / WCFS1) OX=220668 GN=lp_1241 PE=3 SV=1	High	Not Found	Lactobacillus Plantarum	12	2	2	3	1	182	21.6	6.8	35		2					Pf04167	1063015	lp_1241	lp_1241
1027	High	A0A0G9F8H0	Ribosome maturation factor RimP OS=Lactobacillus plantarum OX=1590 GN=rimP PE=3 SV=1	High	High	Lactobacillus Plantarum	12	2	2	3	1	158	17.7	5.22	26	48	1	1		cytoplasm		Pf02576		WP50_15660; WU67_09075
1028	High	A0A151G504	Peptidase M10 OS=Lactobacillus plantarum OX=1590 GN=AYO51_05125 PE=4 SV=1	Not Found	High	Lactobacillus Plantarum	15	3	3	3	1	266	28.1	8.82		29		3	metabolic process		catalytic activity;metal ion binding	Pf00413, Pf13582
1029	High	B3Y986	Anaerobic ribonucleoside-triphosphate reductase-activating protein OS=Lactobacillus plantarum OX=1590 PE=3 SV=1	High	High	Lactobacillus Plantarum	12	3	3	3	1	225	25.8	8.78	39	27	2	1	metabolic process;regulation of biological process	cytoplasm	catalytic activity	Pf04055, Pf13353, Pf13394	6653954		pLTK13_018
1030	High	A0A151G4I4	Plasmid replication initiation protein OS=Lactobacillus plantarum OX=1590 GN=AYO51_01260 PE=4 SV=1	High	High	Lactobacillus Plantarum	8	3	3	3	1	311	36.8	9.39	29	30	2	1	metabolic process		catalytic activity	Pf01051
1031	High	A0A165VW38	Ribosomal protein L7Ae family protein OS=Lactobacillus plantarum OX=1590 GN=Nizo1839_2184 PE=4 SV=1	High	High	Lactobacillus Plantarum	27	2	2	3	1	101	10.8	9.83	60	13	2	1		ribosome		Pf01248		ADS73_03080; SF2A35B_0390
1032	High	D7VEF6	Uncharacterized protein OS=Lactobacillus plantarum subsp. plantarum ATCC 14917 = JCM 1149 = CGMCC 1.2437 OX=525338 GN=HMPREF0531_12529 PE=4 SV=1	High	High	Lactobacillus Plantarum	4	3	3	3	1	827	92.1	6.81	21	33	2	1				Pf13476, Pf13514		HMPREF0531_12529
1033	High	A0A1E3KU99	HTH-type transcriptional regulator XapR OS=Lactobacillus plantarum OX=1590 GN=LPJSA22_01810 PE=4 SV=1	High	Not Found	Lactobacillus Plantarum	12	3	3	3	1	296	32.8	6.98	47		3		metabolic process;regulation of biological process		DNA binding	Pf00126, Pf01022, Pf03466, Pf12802		ADS73_03395
1034	High	A0A0G9GT48	UPF0637 protein BIZ32_09390 OS=Lactobacillus plantarum OX=1590 GN=BIZ32_09390 PE=3 SV=1	High	Not Found	Lactobacillus Plantarum	26	3	3	3	1	208	23.5	8.13	72		3					Pf06335		LpDm1_0483; WP50_09760; WU67_11105; Nizo2877_1778; AOZ08_09900; LP80_802
1035	High	A0A0G9F8U0	Lipoprotein OS=Lactobacillus plantarum OX=1590 GN=AYO51_16385 PE=4 SV=1	Not Found	High	Lactobacillus Plantarum	12	3	3	3	1	381	41.6	9.32		33		3						WH27_01365; WP50_25220; WU67_09575; ADS73_10910
1036	High	A0A0L7Y0B7	Thymidylate synthase OS=Lactobacillus plantarum OX=1590 GN=thyA PE=3 SV=1	High	High	Lactobacillus Plantarum	10	3	3	3	1	316	36	5.94	37	0	2	1	metabolic process	cytoplasm	catalytic activity	Pf00303		WH27_01550; AB662_14970; IV39_GL001763; ASU25_05605			One carbon pool by folate; Metabolic pathways; Pyrimidine metabolism
1037	High	A0A1W6NTA9	Uncharacterized protein OS=Lactobacillus plantarum OX=1590 GN=BIZ32_12490 PE=4 SV=1	Not Found	High	Lactobacillus Plantarum	14	3	3	3	1	274	29.4	10.58		20		3
1038	High	U2W7Q8	Orf3 OS=Lactobacillus plantarum AY01 OX=1358413 GN=N644_0293 PE=4 SV=1	High	High	Lactobacillus Plantarum	15	2	2	3	1	192	22	7.24	44	0	2	1		membrane				N644_0293
1039	High	A0A151G4Q7	Uncharacterized protein OS=Lactobacillus plantarum OX=1590 GN=AYO51_04795 PE=4 SV=1	High	Not Found	Lactobacillus Plantarum	14	2	2	3	1	210	24.1	8.09	22		2					Pf06445
1040	High	A0A151G7T0	Uncharacterized protein OS=Lactobacillus plantarum OX=1590 GN=AYO51_03850 PE=4 SV=1	High	High	Lactobacillus Plantarum	9	1	1	3	1	169	18.2	6.35	19	37	1	1				Pf01161
1041	High	A0A0G9FHN2	Helicase loader DnaI OS=Lactobacillus plantarum OX=1590 GN=AVR82_12745 PE=4 SV=1	High	High	Lactobacillus Plantarum	8	2	2	3	1	311	35.2	6.65	33	42	2	1			catalytic activity;nucleotide binding;RNA binding	Pf00308, Pf00910, Pf01695, Pf03969, Pf07319		LpDm1_1925; WH27_02985; WU67_03740; AB662_11420; ADS73_09915; LP80_1351; IV39_GL000390; ASU25_07805; SF2A35B_0181
1042	High	A0A0M4CTB9	Oligoendopeptidase F OS=Lactobacillus plantarum OX=1590 GN=AVR82_07605 PE=3 SV=1	High	High	Lactobacillus Plantarum	4	2	2	3	1	599	67.2	5.29	60	44	2	1	metabolic process		catalytic activity;metal ion binding	Pf01432, Pf08439		WH27_12195; IV39_GL002483
1043	High	A0A165UQW4	Uncharacterized protein OS=Lactobacillus plantarum OX=1590 GN=Nizo1839_3002 PE=4 SV=1	High	High	Lactobacillus Plantarum	8	2	2	3	1	284	31.5	9.44	26	43	1	2		membrane		Pf09648		ADS73_12060; SF2A35B_1217
1044	High	A0A0R1V8Q1	UvrABC system protein B OS=Lactobacillus plantarum subsp. argentoratensis DSM 16365 OX=1423831 GN=uvrB PE=3 SV=1	High	High	Lactobacillus Plantarum	3	2	2	3	1	680	77.5	5.27	47	23	2	1	cell communication;metabolic process;response to stimulus	cytoplasm	catalytic activity;DNA binding;nucleotide binding;protein binding	Pf00270, Pf00271, Pf02151, Pf04851, Pf12344		FD10_GL001593
1045	High	A0A199QKY8	Citrate lyase OS=Lactobacillus plantarum OX=1590 GN=A0U96_04855 PE=4 SV=1	High	Not Found	Lactobacillus Plantarum	11	3	3	3	1	320	35.7	8.27	44		3				catalytic activity	Pf04198
1046	High	D7VBA0	Glutamate racemase OS=Lactobacillus plantarum subsp. plantarum ATCC 14917 = JCM 1149 = CGMCC 1.2437 OX=525338 GN=murI PE=3 SV=1	High	High	Lactobacillus Plantarum	10	2	2	3	1	279	30.4	7.02	15	29	1	2	cell organization and biogenesis;metabolic process;regulation of biological process		catalytic activity	Pf01177		HMPREF0531_11423
1047	High	A0A0G9FCP4	Cell surface protein OS=Lactobacillus plantarum OX=1590 GN=A8704_13590 PE=4 SV=1	Not Found	High	Lactobacillus Plantarum	14	3	3	3	1	209	23.5	9.79		34		3	metabolic process		catalytic activity	Pf03734		LpDm1_2582; WH27_14000; WP50_14365; WU67_05930; AB662_01255; Nizo2877_0946; AOZ08_11605; LP80_1151
1048	High	A0A0G9F975	Cell division topological determinant MinJ OS=Lactobacillus plantarum OX=1590 GN=AVR82_00175 PE=4 SV=1	High	High	Lactobacillus Plantarum	5	2	2	3	1	391	44	9.11	46	70	1	2	cell division	membrane	protein binding	Pf00595, Pf13180		LpDm1_1223; WH27_06235; WU67_07085; Nizo2877_1296; AOZ08_06235; LP80_2705; IV39_GL000764; ASU25_00250
1049	High	U2W7S3	Uncharacterized protein OS=Lactobacillus plantarum AY01 OX=1358413 GN=N644_0277 PE=4 SV=1	High	High	Lactobacillus Plantarum	17	2	2	3	1	115	12.8	7.4	63	25	2	1						N644_0277
1050	High	A0A0G9GIV5	Alkaline shock response membrane anchor protein AmaP OS=Lactobacillus plantarum OX=1590 GN=amaP PE=4 SV=1	High	High	Lactobacillus Plantarum	13	2	2	3	1	181	20.4	10.05	44	59	1	2		membrane				WH27_05425; WP50_37990; WU67_07880; Nizo2877_1469; AOZ08_12675; IV39_GL000940; ASU25_06430
1051	High	A0A0G9F7H0	Cytochrome O ubiquinol oxidase OS=Lactobacillus plantarum OX=1590 GN=AVR82_09685 PE=4 SV=1	High	High	Lactobacillus Plantarum	9	2	2	3	1	218	24.5	7.87	20	27	1	1		membrane		Pf09335		LpDm1_2357; WH27_10690; WU67_11180; AB662_13585; Nizo2877_1864; AOZ08_13560; LP80_717; IV39_GL002075; ASU25_08645
1052	High	A0A0R2G6N3	Glutathione peroxidase OS=Lactobacillus plantarum OX=1590 GN=IV39_GL000020 PE=3 SV=1	High	High	Lactobacillus Plantarum	6	1	1	3	1	201	22.8	5.43	49	15	1	1	metabolic process;response to stimulus		antioxidant activity;catalytic activity	Pf00255, Pf00578, Pf08534		LP80_1953; IV39_GL000020
1053	High	A0A0R2GBB4	ABC transporter, ATP-binding protein OS=Lactobacillus plantarum OX=1590 GN=AVR82_00245 PE=4 SV=1	High	High	Lactobacillus Plantarum	5	2	2	3	1	660	74.1	5.06	43	0	2	1			catalytic activity;DNA binding;nucleotide binding	Pf00005, Pf12848, Pf13304		IV39_GL000749; ASU25_00180
1054	High	A0A165MTI4	Zinc ABC transporter ATP-binding protein ZnuC OS=Lactobacillus plantarum OX=1590 GN=Nizo2802_2605 PE=4 SV=1	High	High	Lactobacillus Plantarum	9	2	2	3	1	232	26.1	8.72	41	38	2	1	regulation of biological process;response to stimulus		catalytic activity;nucleotide binding	Pf00005, Pf08477, Pf13304, Pf13401, Pf13476, Pf13558
1055	High	A0A0G9GS67	Uncharacterized protein OS=Lactobacillus plantarum OX=1590 GN=WP50_10600 PE=4 SV=1	Not Found	High	Lactobacillus Plantarum	10	2	1	3	1	225	24.6	4.81		38		2				Pf13377		WP50_10600
1056	High	A0A0G9GR18	Uncharacterized protein OS=Lactobacillus plantarum OX=1590 GN=A8704_01315 PE=4 SV=1	High	Not Found	Lactobacillus Plantarum	35	2	2	3	1	77	9	8.46	43		2							LpDm1_1327; WH27_11720; WP50_16805; WU67_10500; AB662_12615; ADS73_06425; Nizo2877_2123; AOZ08_06100; IV39_GL002291; ASU25_00975; SF2A35B_0783
1057	High	A0A0R2G5F9	Cof family hydrolase OS=Lactobacillus plantarum OX=1590 GN=IV39_GL000551 PE=4 SV=1	High	High	Lactobacillus Plantarum	7	2	2	3	1	288	31.5	5.25	45	23	2	1			catalytic activity	Pf00702, Pf05116, Pf08282		IV39_GL000551
1058	High	A0A0R2GEM2	Cell division protein FtsL OS=Lactobacillus plantarum OX=1590 GN=ftsL PE=3 SV=1	Not Found	High	Lactobacillus Plantarum	19	2	2	3	1	131	14.2	10.49		33		2	cell division;reproduction	membrane				IV39_GL003256
1059	High	A0A0G9FA91	Uncharacterized protein OS=Lactobacillus plantarum OX=1590 GN=A8704_07735 PE=4 SV=1	High	High	Lactobacillus Plantarum	17	1	1	3	1	114	13	4.54	21	35	1	1						LpDm1_0425; WH27_05165; WU67_08150; ADS73_08190; Nizo2877_1521; AOZ08_14650; LP80_195; IV39_GL000993; ASU25_06190; SF2A35B_2267
1060	High	A0A0R2G4I2	Ring-cleaving dioxygenase OS=Lactobacillus plantarum OX=1590 GN=IV39_GL002328 PE=4 SV=1	High	High	Lactobacillus Plantarum	16	2	2	3	1	149	16.9	5.91	32	0	2	1	metabolic process		catalytic activity	Pf00903, Pf12681		IV39_GL002328
1061	High	A0A162G4X1	Pyridoxamine 5'-phosphate oxidase OS=Lactobacillus plantarum OX=1590 GN=Nizo2802_1570 PE=4 SV=1	High	High	Lactobacillus Plantarum	25	2	2	3	1	130	14.2	5.86	0	21	1	2	metabolic process		catalytic activity;nucleotide binding	Pf01243
1062	High	A0A168FZK2	PTS system mannitol-specific IIA component OS=Lactobacillus plantarum OX=1590 GN=Nizo2802_2786 PE=4 SV=1	Not Found	High	Lactobacillus Plantarum	21	2	2	3	1	149	16.1	4.53		31		2	metabolic process;transport		catalytic activity;transporter activity	Pf00359		AB662_10490
1063	High	A0A2L1QJG9	Cna B-type domain-containing protein OS=Lactobacillus plantarum OX=1590 GN=C4O30_14150 PE=4 SV=1	High	High	Lactobacillus Plantarum	3	2	2	3	1	1011	105.6	4.44	0	48	1	2
1064	High	A0A0R1USD0	Dephospho-CoA kinase OS=Lactobacillus plantarum subsp. argentoratensis DSM 16365 OX=1423831 GN=coaE PE=3 SV=1	High	High	Lactobacillus Plantarum	11	2	2	3	1	200	21.6	9.61	25	25	1	2	metabolic process	cytoplasm	catalytic activity;nucleotide binding	Pf01121, Pf13207, Pf13238		FD10_GL000937
1065	High	A0A165N6E1	Uncharacterized protein OS=Lactobacillus plantarum OX=1590 GN=Lp19_3367 PE=4 SV=1	High	High	Lactobacillus Plantarum	24	2	2	3	1	72	8.6	10.24	33	33	2	1						LpDm1_0242; Nizo2877_2893; SF2A35B_0416
1066	High	A0A0G9GJB5	Recombination protein RecR OS=Lactobacillus plantarum OX=1590 GN=recR PE=3 SV=1	High	High	Lactobacillus Plantarum	10	2	2	3	1	199	21.9	5.47	55	0	2	1	metabolic process;response to stimulus		DNA binding;metal ion binding	Pf01751, Pf02132, Pf13662		WP50_33635
1067	High	A0A165MGI8	Transcriptional regulator TetR family OS=Lactobacillus plantarum OX=1590 GN=Nizo2802_3037 PE=4 SV=1	High	High	Lactobacillus Plantarum	14	2	2	3	1	200	22.4	6.15	25	0	2	1	metabolic process;regulation of biological process		DNA binding	Pf00440
1068	High	A0A0R1U694	Holliday junction ATP-dependent DNA helicase RuvA OS=Lactobacillus plantarum subsp. argentoratensis DSM 16365 OX=1423831 GN=ruvA PE=3 SV=1	High	High	Lactobacillus Plantarum	19	2	2	3	1	234	25	5.94	49	29	2	1	cell communication;metabolic process;response to stimulus		catalytic activity;DNA binding;nucleotide binding	Pf01330, Pf14520		FD10_GL002363
1069	High	A0A0G9FCX6	Uncharacterized protein OS=Lactobacillus plantarum OX=1590 GN=A8704_12535 PE=4 SV=1	High	Not Found	Lactobacillus Plantarum	40	2	2	3	1	65	7.4	6.28	27		2				DNA binding			LpDm1_2045; WH27_10315; WP50_12545; WU67_04705; AB662_08860; ADS73_02360; Nizo2877_0074; AOZ08_00335; LP80_1510; IV39_GL001931; ASU25_03845; SF2A35B_1545
1070	High	A0A151G227	CCA-adding enzyme OS=Lactobacillus plantarum OX=1590 GN=cca PE=3 SV=1	High	High	Lactobacillus Plantarum	6	2	2	3	1	407	45.2	5.81	38	0	1	1	metabolic process		catalytic activity;metal ion binding;nucleotide binding;RNA binding	Pf01743, Pf12627, Pf13735
1071	High	A0A199QLR5	MarR family transcriptional regulator OS=Lactobacillus plantarum OX=1590 GN=A0U96_02970 PE=4 SV=1	High	High	Lactobacillus Plantarum	14	2	2	3	1	168	18.7	9.07	41	0	2	1	metabolic process;regulation of biological process		DNA binding	Pf01047, Pf12802, Pf13412, Pf13463
1072	High	A0A2S3U8N1	Uncharacterized protein OS=Lactobacillus plantarum subsp. plantarum OX=337330 GN=S101258_00817 PE=4 SV=1	Not Found	High	Lactobacillus Plantarum	12	2	2	3	1	178	20.7	10.04		48		2
1073	High	A0A165QZ46	rRNA methylase OS=Lactobacillus plantarum OX=1590 GN=Lp19_2972 PE=3 SV=1	High	Not Found	Lactobacillus Plantarum	18	2	2	3	1	255	27.6	5.99	0		2		metabolic process		catalytic activity;RNA binding	Pf00588, Pf08032		WH27_02820
1074	High	A0A0M3QAN8	Deoxyguanosinetriphosphate triphosphohydrolase OS=Lactobacillus plantarum OX=1590 GN=A8704_09720 PE=4 SV=1	High	High	Lactobacillus Plantarum	5	2	1	3	1	450	52.3	5.99	0	0	2	1			catalytic activity	Pf01966		LpDm1_0747; LP80_486; IV39_GL002697; ASU25_12650
1075	High	A0A0R1UV15	Pyrazinamidase nicotinamidase OS=Lactobacillus plantarum subsp. argentoratensis DSM 16365 OX=1423831 GN=FD10_GL000484 PE=4 SV=1	High	High	Lactobacillus Plantarum	15	2	2	3	1	189	21	5.31	25	31	2	1	metabolic process		catalytic activity	Pf00857		FD10_GL000484
1076	High	A0A2S3U251	Uncharacterized protein OS=Lactobacillus plantarum subsp. plantarum OX=337330 GN=S101258_03252 PE=4 SV=1	High	Not Found	Lactobacillus Plantarum	14	2	2	3	1	138	16.2	8.94	29		2
1077	High	A0A0G9GWL2	Uncharacterized protein OS=Lactobacillus plantarum OX=1590 GN=WP50_14750 PE=4 SV=1	Not Found	High	Lactobacillus Plantarum	25	2	1	3	1	91	10.4	6.68		0		2				Pf04991		WP50_14750
1078	High	A0A165UVL3	Uncharacterized protein OS=Lactobacillus plantarum OX=1590 GN=Nizo1839_2976 PE=4 SV=1	Not Found	High	Lactobacillus Plantarum	10	3	3	3	1	304	34	10.02		30		3				Pf06028		SF2A35B_1838
1079	High	A0A0G9GQ05	Cytidylate kinase (Fragment) OS=Lactobacillus plantarum OX=1590 GN=WP50_18380 PE=4 SV=1	High	Not Found	Lactobacillus Plantarum	68	2	1	3	1	57	6.2	5.29	16	0	2	1	metabolic process		catalytic activity;nucleotide binding	Pf02224		WP50_18380
1080	High	D7VFW3	Cell cycle protein, FtsW/RodA/SpoVE family OS=Lactobacillus plantarum subsp. plantarum ATCC 14917 = JCM 1149 = CGMCC 1.2437 OX=525338 GN=ftsW2 PE=3 SV=1	Not Found	High	Lactobacillus Plantarum	8	2	2	3	1	414	46	8.54		58		2	cell division;regulation of biological process	membrane		Pf01098		HMPREF0531_13036
1081	High	D7VEZ8	Uncharacterized protein OS=Lactobacillus plantarum subsp. plantarum ATCC 14917 = JCM 1149 = CGMCC 1.2437 OX=525338 GN=HMPREF0531_12710 PE=4 SV=1	High	High	Lactobacillus Plantarum	15	2	2	3	1	165	18.9	6.52	54	54	1	2			catalytic activity	Pf13302		HMPREF0531_12710
1082	High	A0A068CB74	Glutamate decarboxylase OS=Lactobacillus plantarum OX=1590 PE=3 SV=1	Not Found	High	Lactobacillus Plantarum	6	2	1	3	1	469	53.7	6.16	24	0	1	1	metabolic process		catalytic activity	Pf00282
1083	High	A0A0M4CP48	DNA mismatch repair protein MutL OS=Lactobacillus plantarum OX=1590 GN=mutL PE=3 SV=1	High	High	Lactobacillus Plantarum	3	2	2	3	1	680	74.3	6.16	27	21	2	1	metabolic process;response to stimulus		DNA binding;nucleotide binding	Pf01119, Pf08676, Pf13589		IV39_GL002019
1084	High	D7VG28	DNA repair protein RadA OS=Lactobacillus plantarum subsp. plantarum ATCC 14917 = JCM 1149 = CGMCC 1.2437 OX=525338 GN=radA PE=3 SV=1	High	High	Lactobacillus Plantarum	7	2	2	3	1	469	51.3	8.25	20	0	2	1	metabolic process;response to stimulus		catalytic activity;DNA binding;metal ion binding;nucleotide binding	Pf05362, Pf06745, Pf13479, Pf13481, Pf13541		HMPREF0531_13101
1085	High	U2XT53	Lysozyme OS=Lactobacillus plantarum AY01 OX=1358413 GN=N644_0152 PE=4 SV=1	Not Found	High	Lactobacillus Plantarum	3	2	1	3	1	881	91.7	9.48		51		2	metabolic process		catalytic activity	Pf01183, Pf08460		N644_0152
1086	High	A0A1S0RZ68	Glycosyl hydrolase family 8 OS=Lactobacillus plantarum OX=1590 GN=AVR82_00090 PE=4 SV=1	Not Found	High	Lactobacillus Plantarum	5	2	2	3	1	387	44	10.04		52		2	metabolic process	membrane	catalytic activity
1087	High	A0A199QHK7	Metallophosphoesterase OS=Lactobacillus plantarum OX=1590 GN=A0U96_01530 PE=4 SV=1	High	High	Lactobacillus Plantarum	7	2	2	3	1	268	29.6	5.87	0	0	1	2			catalytic activity	Pf00149, Pf09587, Pf13277
1088	High	Q8KJS2	Cupin domain-containing protein OS=Lactobacillus plantarum OX=1590 GN=LpLQ80_16205 PE=4 SV=1	High	High	Lactobacillus Plantarum	6	1	1	3	1	149	16.4	5.69	77	28	1	1				Pf07883	3722513		pLP9000_05
1089	High	A0A0R2GM87	Response regulator OS=Lactobacillus plantarum OX=1590 GN=IV39_GL002449 PE=4 SV=1	High	High	Lactobacillus Plantarum	13	3	3	3	1	252	28.9	6.89	21	22	1	2	metabolic process;regulation of biological process;response to stimulus		DNA binding	Pf00072, Pf04397		IV39_GL002449
1090	High	A0A0R2GAW6	Integral membrane protein OS=Lactobacillus plantarum OX=1590 GN=IV39_GL002735 PE=4 SV=1	High	High	Lactobacillus Plantarum	11	2	2	3	1	184	20.3	10.39	39	24	1	2		membrane		Pf06177		IV39_GL002735
1091	High	A0A0R2G4E3	FMN-dependent NADH-azoreductase OS=Lactobacillus plantarum OX=1590 GN=azoR PE=3 SV=1	High	High	Lactobacillus Plantarum	12	2	2	3	1	238	26.9	6.27	13	0	2	1	metabolic process		catalytic activity;nucleotide binding	Pf02525, Pf03358		IV39_GL000964
1092	High	A0A1S0RVD4	Uncharacterized protein OS=Lactobacillus plantarum OX=1590 GN=AVR82_10050 PE=4 SV=1	High	High	Lactobacillus Plantarum	27	1	1	3	1	83	9.4	8.62	31	32	1	1		membrane
1093	High	A0A0R2GEE6	DegV family protein OS=Lactobacillus plantarum OX=1590 GN=AVR82_14975 PE=4 SV=1	High	High	Lactobacillus Plantarum	6	1	1	3	1	289	32.4	6.07	41	36	1	1				Pf02645		IV39_GL001060; ASU25_05835
1094	High	A0A2S3U494	Uncharacterized protein OS=Lactobacillus plantarum subsp. plantarum OX=337330 GN=S101258_02134 PE=4 SV=1	High	High	Lactobacillus Plantarum	30	1	1	3	1	47	5.3	9.58	27	22	1	1
1095	High	A0A162G7Q7	Uncharacterized protein OS=Lactobacillus plantarum OX=1590 GN=Lp19_0428 PE=4 SV=1	High	High	Lactobacillus Plantarum	15	1	1	3	1	66	7.4	9.52	44	52	1	1		membrane
1096	High	A0A165NKE7	Uncharacterized protein OS=Lactobacillus plantarum OX=1590 GN=Nizo2802_1272 PE=4 SV=1	High	High	Lactobacillus Plantarum	38	2	2	3	1	69	8	9.6	0	0	2	1
1097	High	T5JPM7	Bacteriocin transporter OS=Lactobacillus plantarum EGD-AQ4 OX=1382301 GN=N692_15665 PE=4 SV=1	Not Found	High	Lactobacillus Plantarum	5	1	1	3	1	178	19.4	9.86		73		1	metabolic process	membrane		Pf02674		N692_15665
1098	High	A0A165N1X9	Phosphoenolpyruvate-dihydroxyacetonephosphotransferase dihydroxyacetonebinding subunit DhaK OS=Lactobacillus plantarum OX=1590 GN=Nizo2802_2376 PE=4 SV=1	High	High	Lactobacillus Plantarum	4	1	1	3	1	351	38.3	5	31	18	1	1	metabolic process		catalytic activity	Pf02733
1099	High	A0A165RGH3	Acyltransferase OS=Lactobacillus plantarum OX=1590 GN=Lp19_2259 PE=4 SV=1	Not Found	High	Lactobacillus Plantarum	2	1	1	3	1	660	74.3	9.89		41		1		membrane	catalytic activity	Pf01757, Pf13472
1100	High	D7VFU5	Protease HtpX homolog OS=Lactobacillus plantarum subsp. plantarum ATCC 14917 = JCM 1149 = CGMCC 1.2437 OX=525338 GN=htpX PE=3 SV=1	High	High	Lactobacillus Plantarum	4	1	1	3	1	301	33.2	5.94	25	49	1	1	metabolic process	membrane	catalytic activity;metal ion binding	Pf01435		HMPREF0531_13018
1101	High	A0A0G9FA07	Uncharacterized protein OS=Lactobacillus plantarum OX=1590 GN=BIZ32_09945 PE=4 SV=1	High	High	Lactobacillus Plantarum	12	1	1	3	1	84	10	9.7	0	24	1	1		membrane				WP50_01360; WU67_10555; Nizo2877_2132; SF2A35B_0835
1102	High	Q6LWH7	Copy-number control protein OS=Lactobacillus plantarum (strain ATCC BAA-793 / NCIMB 8826 / WCFS1) OX=220668 GN=repA PE=4 SV=1	High	High	Lactobacillus Plantarum	15	1	1	3	1	52	6	9.52	54	32	1	1	regulation of biological process			Pf01402	3125627	CAG17831	repA
1103	High	D7VDL8	Copper homeostasis protein CutC OS=Lactobacillus plantarum subsp. plantarum ATCC 14917 = JCM 1149 = CGMCC 1.2437 OX=525338 GN=cutC PE=3 SV=1	High	High	Lactobacillus Plantarum	6	1	1	3	1	215	22.8	5.07	0	32	1	1			metal ion binding	Pf03932		HMPREF0531_12241
1104	High	A0A199QG74	NAD(P)-dependent oxidoreductase OS=Lactobacillus plantarum OX=1590 GN=A0U96_12785 PE=4 SV=1	High	High	Lactobacillus Plantarum	3	1	1	3	1	319	35.3	6.39	39	26	1	1	metabolic process		catalytic activity;nucleotide binding	Pf01118, Pf01408, Pf02894
1105	High	A0A0R2G882	DNA polymerase III delta subunit OS=Lactobacillus plantarum OX=1590 GN=AVR82_10260 PE=4 SV=1	High	Not Found	Lactobacillus Plantarum	7	2	2	2	1	353	39.7	7.15	59		2		metabolic process		catalytic activity;DNA binding	Pf06144		IV39_GL003194; ASU25_07295
1106	High	A0A0M0CHX9	4-diphosphocytidyl-2-C-methyl-D-erythritol kinase OS=Lactobacillus plantarum OX=1590 GN=ispE PE=3 SV=1	High	Not Found	Lactobacillus Plantarum	9	2	2	2	1	288	32.1	9.28	47		2		metabolic process		catalytic activity;nucleotide binding	Pf00288, Pf08544		ADS73_06985; SF2A35B_0557
1107	High	A0A0L7Y5C2	Aminotransferase OS=Lactobacillus plantarum OX=1590 GN=patB PE=4 SV=1	High	Not Found	Lactobacillus Plantarum	6	2	2	2	1	398	45.4	6.4	41		2		metabolic process		catalytic activity	Pf00155		LpDm1_0589; WH27_12695; AB662_04980; Nizo2877_1913; AOZ08_05100; IV39_GL002377; ASU25_12120			Selenocompound metabolism; Biosynthesis of amino acids; Cysteine and methionine metabolism; Biosynthesis of secondary metabolites; Metabolic pathways
1108	High	A0A151G8D0	Alpha/beta hydrolase OS=Lactobacillus plantarum OX=1590 GN=AYO51_01070 PE=4 SV=1	Not Found	High	Lactobacillus Plantarum	6	1	1	2	1	284	31.7	10.59		48		1			catalytic activity	Pf06028
1109	High	D7VCZ0	Pyruvate oxidase OS=Lactobacillus plantarum subsp. plantarum ATCC 14917 = JCM 1149 = CGMCC 1.2437 OX=525338 GN=spxB PE=3 SV=1	High	High	Lactobacillus Plantarum	4	2	2	2	1	612	67.5	5.26	49	48	1	1	metabolic process		catalytic activity;metal ion binding	Pf00205, Pf02775, Pf02776		HMPREF0531_12013
1110	High	A0A0L7Y046	Diacylglycerol kinase OS=Lactobacillus plantarum OX=1590 GN=AVR82_10130 PE=4 SV=1	Not Found	High	Lactobacillus Plantarum	7	2	2	2	1	319	36.4	8.51		45		2	metabolic process	membrane	catalytic activity	Pf00781		WH27_00390; AB662_13850; LP80_961; IV39_GL003220; ASU25_07165
1111	High	A0A2S3U6V4	Endoribonuclease YbeY OS=Lactobacillus plantarum subsp. plantarum OX=337330 GN=S101258_01308 PE=4 SV=1	High	Not Found	Lactobacillus Plantarum	16	2	2	2	1	159	18	4.41	53		2
1112	High	A0A0R1VBX4	Uncharacterized protein OS=Lactobacillus plantarum subsp. argentoratensis DSM 16365 OX=1423831 GN=FD10_GL000731 PE=4 SV=1	High	Not Found	Lactobacillus Plantarum	8	2	2	2	1	246	27.6	6.11	55		2					Pf08348, Pf13309, Pf13518		FD10_GL000731
1113	High	A0A0G9FBJ3	3-phosphoglycerate dehydrogenase OS=Lactobacillus plantarum OX=1590 GN=AVR82_06930 PE=3 SV=1	High	Not Found	Lactobacillus Plantarum	8	2	2	2	1	316	34.2	6.64	35		2		metabolic process		catalytic activity;nucleotide binding	Pf00389, Pf02826		LpDm1_0557; WH27_12860; WU67_06770; AB662_01500; Nizo2877_1881; AOZ08_04940; LP80_555; IV39_GL002343; ASU25_12285
1114	High	A0A2S3U1B4	Central glycolytic protein regulator OS=Lactobacillus plantarum subsp. plantarum OX=337330 GN=S101258_03521 PE=4 SV=1	High	Not Found	Lactobacillus Plantarum	5	2	2	2	1	343	38.1	9.09	49		2
1115	High	A0A0R1UPK2	Geranyltranstransferase OS=Lactobacillus plantarum subsp. argentoratensis DSM 16365 OX=1423831 GN=FD10_GL001032 PE=3 SV=1	High	Not Found	Lactobacillus Plantarum	7	2	2	2	1	308	33.3	5.45	39		2		metabolic process		catalytic activity	Pf00348		FD10_GL001032
1116	High	A0A0G9GVJ5	Acyl-CoA hydrolase OS=Lactobacillus plantarum OX=1590 GN=AVR82_12010 PE=4 SV=1	High	Not Found	Lactobacillus Plantarum	20	2	2	2	1	166	18.6	6.28	30		2				catalytic activity	Pf03061		LpDm1_2829; WH27_02270; WP50_05980; WU67_02970; Nizo2877_2615; AOZ08_02930; LP80_1490; IV39_GL002975; ASU25_13470
1117	High	A0A0G9F6D5	Protein tyrosine/serine phosphatase OS=Lactobacillus plantarum OX=1590 GN=AVR82_04970 PE=4 SV=1	High	Not Found	Lactobacillus Plantarum	11	2	2	2	1	261	29.7	6.24	32		2		metabolic process		catalytic activity	Pf13348, Pf13350		LpDm1_2421; WP50_18970; WU67_13460; Nizo2877_0783; AOZ08_09235; IV39_GL001491; ASU25_10130
1118	High	A0A0R1U6Q4	Energy-coupling factor transporter ATP-binding protein EcfA OS=Lactobacillus plantarum subsp. argentoratensis DSM 16365 OX=1423831 GN=ecfA PE=3 SV=1	High	Not Found	Lactobacillus Plantarum	7	2	2	2	1	295	32.3	5.25	23		2		transport	membrane	catalytic activity;nucleotide binding;transporter activity	Pf00005, Pf13191, Pf13304, Pf13555, Pf13558		FD10_GL001937
1119	High	Q88YP9	Nucleoid-associated protein lp_0699 OS=Lactobacillus plantarum (strain ATCC BAA-793 / NCIMB 8826 / WCFS1) OX=220668 GN=lp_0699 PE=3 SV=1	High	Not Found	Lactobacillus Plantarum	11	1	1	2	1	102	11.2	4.84	54		1			cytoplasm	DNA binding	Pf02575	1062507	lp_0699	lp_0699
1120	High	A0A151G9D8	Ribosomal-protein-alanine N-acetyltransferase OS=Lactobacillus plantarum OX=1590 GN=rimI PE=4 SV=1	High	High	Lactobacillus Plantarum	11	2	2	2	1	192	22.6	9.28	16	52	1	1	metabolic process		catalytic activity	Pf00583, Pf08445, Pf13302, Pf13420, Pf13480, Pf13508, Pf13523, Pf13527, Pf13673, Pf13718		WH27_06320; WU67_07000; AB662_06850; AOZ08_11010; ASU25_00165
1121	High	A0A0G9F8G1	Adenylosuccinate lyase OS=Lactobacillus plantarum OX=1590 GN=purB PE=3 SV=1	High	Not Found	Lactobacillus Plantarum	3	1	1	2	1	432	49	5.97	35		1		metabolic process		catalytic activity	Pf00206, Pf10397		LpDm1_2424; WH27_14740; WU67_13445; AB662_09010; Nizo2877_0786; AOZ08_09220; LP80_2556; IV39_GL001488; ASU25_10145			Purine metabolism; Biosynthesis of antibiotics; Metabolic pathways; Alanine, aspartate and glutamate metabolism; Biosynthesis of secondary metabolites
1122	High	A0A0G9F843	Transcriptional regulator OS=Lactobacillus plantarum OX=1590 GN=A8704_01925 PE=4 SV=1	High	Not Found	Lactobacillus Plantarum	11	2	2	2	1	298	34.2	6.96	34		2		metabolic process		catalytic activity;DNA binding;protein binding	Pf01295, Pf01381, Pf12844, Pf13560		WH27_11135; WP50_33200; WU67_11030; AB662_13110; AOZ08_09825; ASU25_01210
1123	High	A0A0G9FB99	Mevalonate kinase OS=Lactobacillus plantarum OX=1590 GN=mvk PE=4 SV=1	High	Not Found	Lactobacillus Plantarum	9	2	2	2	1	312	32.9	6.89	30		2		metabolic process	cytoplasm	catalytic activity;nucleotide binding	Pf00288, Pf08544		LpDm1_2784; WH27_02075; WU67_02765; Nizo2877_2660; AOZ08_03140; LP80_2164; IV39_GL003022; ASU25_04470			Biosynthesis of antibiotics; Metabolic pathways; Terpenoid backbone biosynthesis; Biosynthesis of secondary metabolites
1124	High	A0A165XNQ3	Exopolyphosphatase OS=Lactobacillus plantarum OX=1590 GN=Nizo1839_1309 PE=4 SV=1	High	Not Found	Lactobacillus Plantarum	12	2	1	2	1	317	34.8	6.79	0		2		metabolic process		catalytic activity	Pf02541		ADS73_12535; SF2A35B_1863
1125	High	A0A0R1UMW0	Polysaccharide biosynthesis family protein OS=Lactobacillus plantarum subsp. argentoratensis DSM 16365 OX=1423831 GN=FD10_GL000806 PE=4 SV=1	Not Found	High	Lactobacillus Plantarum	3	1	1	2	1	568	62.9	9.73		43		1	transport	membrane	transporter activity	Pf01554, Pf01943, Pf03023, Pf14667		FD10_GL000806
1126	High	A0A2S3U6K6	Uncharacterized protein OS=Lactobacillus plantarum subsp. plantarum OX=337330 GN=S101258_01326 PE=4 SV=1	High	Not Found	Lactobacillus Plantarum	31	2	2	2	1	162	17.4	6.15	33		2
1127	High	A0A165W4H3	Uncharacterized protein OS=Lactobacillus plantarum OX=1590 GN=Nizo1839_2127 PE=4 SV=1	Not Found	High	Lactobacillus Plantarum	14	2	2	2	1	173	19.3	4.68		36		2				Pf10702		SF2A35B_1358
1128	High	A0A0G9GV38	Paraslipin OS=Lactobacillus plantarum OX=1590 GN=BIZ32_01345 PE=4 SV=1	High	Not Found	Lactobacillus Plantarum	9	2	2	2	1	300	32.5	7.4	39		2			membrane		Pf01145		WP50_05115; WU67_01060; Nizo2877_0581; AOZ08_02540
1129	High	A0A151G5I5	Uncharacterized protein OS=Lactobacillus plantarum OX=1590 GN=AYO51_01645 PE=4 SV=1	High	High	Lactobacillus Plantarum	16	2	2	2	1	186	21.1	9.95	22	0	1	1		membrane
1130	High	A0A0G9GJ85	UPF0109 protein WP50_33855 OS=Lactobacillus plantarum OX=1590 GN=WP50_33855 PE=3 SV=1	High	High	Lactobacillus Plantarum	26	2	2	2	1	91	10.6	9.48	0	58	1	1			RNA binding	Pf13083		WP50_33855
1131	High	A0A165P076	Extracellular protein OS=Lactobacillus plantarum OX=1590 GN=Nizo2802_0557 PE=4 SV=1	Not Found	High	Lactobacillus Plantarum	9	2	2	2	1	269	27.3	5.11		43		2				Pf13731
1132	High	D7VEK4	Uncharacterized protein OS=Lactobacillus plantarum subsp. plantarum ATCC 14917 = JCM 1149 = CGMCC 1.2437 OX=525338 GN=HMPREF0531_12577 PE=4 SV=1	Not Found	High	Lactobacillus Plantarum	19	2	2	2	1	129	14.2	10.76		33		2		membrane				HMPREF0531_12577
1133	High	A0A0L7Y3V8	DNAse OS=Lactobacillus plantarum OX=1590 GN=tatD PE=4 SV=1	High	Not Found	Lactobacillus Plantarum	8	2	2	2	1	258	29.4	5.29	55		2		metabolic process		catalytic activity	Pf01026, Pf04909		LpDm1_0727; WH27_07165; AB662_08090; LP80_467; IV39_GL002679; ASU25_12560
1134	High	A0A0R2G5X3	FAA hydrolase family protein OS=Lactobacillus plantarum OX=1590 GN=C4O30_01555 PE=4 SV=1	High	High	Lactobacillus Plantarum	10	2	2	2	1	276	29.9	4.98	19	0	1	1	metabolic process		catalytic activity	Pf01557		IV39_GL000945
1135	High	A0A0R1UZ58	Phosphomevalonate kinase OS=Lactobacillus plantarum subsp. argentoratensis DSM 16365 OX=1423831 GN=FD10_GL002720 PE=4 SV=1	High	Not Found	Lactobacillus Plantarum	7	2	2	2	1	371	40.4	6.65	45		2		metabolic process	cytoplasm	catalytic activity;nucleotide binding	Pf00288		FD10_GL002720
1136	High	A0A0R2GGP2	Trk family potassium (K+) transporter, NAD+ binding protein OS=Lactobacillus plantarum OX=1590 GN=IV39_GL003230 PE=4 SV=1	High	Not Found	Lactobacillus Plantarum	9	2	2	2	1	223	24.6	5.22	50		2		transport		transporter activity	Pf02080, Pf02254		IV39_GL003230
1137	High	A0A1W6NVI5	Pin-related site-specific recombinase/DNA invertase OS=Lactobacillus plantarum OX=1590 GN=BIZ32_15410 PE=4 SV=1	High	Not Found	Lactobacillus Plantarum	10	2	1	2	1	195	22.5	10.02	45		2		metabolic process		catalytic activity;DNA binding	Pf00239
1138	High	A0A0R2GBH4	Uncharacterized protein OS=Lactobacillus plantarum OX=1590 GN=IV39_GL000817 PE=4 SV=1	High	Not Found	Lactobacillus Plantarum	7	2	2	2	1	291	32.1	5.43	23		2							IV39_GL000817
1139	High	A0A0M3UQX5	Succinyl-diaminopimelate desuccinylase OS=Lactobacillus plantarum OX=1590 GN=AVR82_06660 PE=4 SV=1	High	Not Found	Lactobacillus Plantarum	4	2	2	2	1	420	45.3	4.82	38		2		metabolic process		catalytic activity;metal ion binding	Pf01546, Pf07687		LpDm1_1813; Nizo2877_1142; AOZ08_07795; IV39_GL001130; ASU25_10935
1140	High	A0A0G9F6V8	NAD(P)H dehydrogenase (Quinone) OS=Lactobacillus plantarum OX=1590 GN=BIZ32_13095 PE=4 SV=1	High	Not Found	Lactobacillus Plantarum	7	2	2	2	1	293	32.5	6.64	36		2		metabolic process		catalytic activity	Pf01073, Pf05368, Pf13460		LpDm1_2448; WU67_13335; LP80_1857; IV39_GL001461
1141	High	A0A0G9FAG6	Amidohydrolase OS=Lactobacillus plantarum OX=1590 GN=AVR82_05880 PE=4 SV=1	High	Not Found	Lactobacillus Plantarum	8	2	2	2	1	399	43	6.06	0		2		metabolic process		catalytic activity	Pf01546, Pf07687		LpDm1_2613; WU67_05780; Nizo2877_0979; AOZ08_07020; IV39_GL001297; ASU25_13230
1142	High	A0A0S2MME6	Antitoxin OS=Lactobacillus plantarum OX=1590 PE=3 SV=1	High	High	Lactobacillus Plantarum	28	2	2	2	1	93	10.8	4.94	16	29	1	1				Pf02604, Pf12910	4414822		LVIS_B20; LVIS_RS23055
1143	High	A0A0M4S8V2	ABC superfamily ATP binding cassette transporter, permease protein OS=Lactobacillus plantarum OX=1590 GN=AVR82_07150 PE=4 SV=1	Not Found	High	Lactobacillus Plantarum	4	2	2	2	1	593	66.1	10.05		35		2	transport	membrane		Pf02687		Nizo2877_1924; AOZ08_05155; IV39_GL002387; ASU25_12065
1144	High	A0A0P7JUC0	Helicase loader DnaB OS=Lactobacillus plantarum OX=1590 GN=IV39_GL000391 PE=4 SV=1	High	Not Found	Lactobacillus Plantarum	5	2	2	2	1	471	52.4	6.58	28		2				catalytic activity;nucleotide binding	Pf07261		LpDm1_1926; Nizo2877_2461; IV39_GL000391
1145	High	A0A199QKV1	Cytochrome D ubiquinol oxidase subunit I OS=Lactobacillus plantarum OX=1590 GN=A0U96_04935 PE=4 SV=1	Not Found	High	Lactobacillus Plantarum	5	2	2	2	1	479	53.7	9.17		45		2	metabolic process	membrane		Pf01654
1146	High	D7V846	Phosphotransferase system, EIIC OS=Lactobacillus plantarum subsp. plantarum ATCC 14917 = JCM 1149 = CGMCC 1.2437 OX=525338 GN=pts4ABC PE=4 SV=1	Not Found	High	Lactobacillus Plantarum	3	2	2	2	1	667	69.6	8.47		42		2	metabolic process;transport	membrane	catalytic activity;transporter activity	Pf00358, Pf00367, Pf02378, Pf13303		HMPREF0531_10323; FC76_GL000095
1147	High	D7V8Q8	ABC transporter, ATP-binding protein OS=Lactobacillus plantarum subsp. plantarum ATCC 14917 = JCM 1149 = CGMCC 1.2437 OX=525338 GN=ecsA PE=4 SV=1	High	High	Lactobacillus Plantarum	13	2	2	2	1	272	29.7	5.59	21	0	1	1			catalytic activity;nucleotide binding;transporter activity	Pf00005, Pf13304		HMPREF0531_10531
1148	High	A0A199QEV9	Uncharacterized protein OS=Lactobacillus plantarum OX=1590 GN=A0U96_09070 PE=4 SV=1	Not Found	High	Lactobacillus Plantarum	15	2	2	2	1	115	13.2	10.35		39		2		membrane		Pf13630
1149	High	A0A0R2GGQ6	LytR family transcriptional regulator OS=Lactobacillus plantarum OX=1590 GN=AVR82_02100 PE=4 SV=1	Not Found	High	Lactobacillus Plantarum	10	2	2	2	1	343	37.7	9.73		29		2		membrane		Pf03816		IV39_GL002179; ASU25_01525
1150	High	A0A0L7Y3S1	Demethylmenaquinone methyltransferase OS=Lactobacillus plantarum OX=1590 GN=ubiE PE=3 SV=1	High	Not Found	Lactobacillus Plantarum	8	2	2	2	1	237	27.1	9.33	38		2		metabolic process		catalytic activity	Pf01170, Pf01209, Pf01728, Pf02353, Pf02390, Pf08241, Pf08242, Pf09445, Pf12847, Pf13489, Pf13649, Pf13659, Pf13847		AB662_08785; LP80_1522; IV39_GL001921; ASU25_03740; SF2A35B_1552
1151	High	A0A165XB54	GTP pyrophosphokinase OS=Lactobacillus plantarum OX=1590 GN=Nizo1839_1426 PE=4 SV=1	High	High	Lactobacillus Plantarum	12	2	2	2	1	220	25.9	5.22	0	0	1	1	metabolic process		catalytic activity	Pf04607		ADS73_06215; SF2A35B_2761
1152	High	A0A199QCL5	Transport permease protein OS=Lactobacillus plantarum OX=1590 GN=A0U96_10415 PE=3 SV=1	Not Found	High	Lactobacillus Plantarum	8	2	2	2	1	271	31.7	9.7		22		2	transport	membrane		Pf01061
1153	High	A0A0L7Y7I3	NADPH-dependent oxidoreductase OS=Lactobacillus plantarum OX=1590 GN=AVR82_15980 PE=4 SV=1	High	High	Lactobacillus Plantarum	7	1	1	2	1	250	27.7	6.27	53	25	1	1	metabolic process		catalytic activity	Pf00881		AB662_00795; AOZ08_06650; IV39_GL000850; ASU25_06840
1154	High	D7VB76	2-dehydropantoate 2-reductase OS=Lactobacillus plantarum subsp. plantarum ATCC 14917 = JCM 1149 = CGMCC 1.2437 OX=525338 GN=panE3 PE=3 SV=1	High	Not Found	Lactobacillus Plantarum	6	2	2	2	1	328	37.4	5.5	29		2		metabolic process	cytoplasm	catalytic activity;nucleotide binding	Pf02558, Pf08546		HMPREF0531_11399
1155	High	A0A162EMN3	Cell division protein SepF OS=Lactobacillus plantarum OX=1590 GN=sepF PE=3 SV=1	Not Found	High	Lactobacillus Plantarum	12	1	1	2	1	140	15.3	4.54		20		1	cell division;cell organization and biogenesis;reproduction	cytoplasm		Pf04472		SF2A35B_0971
1156	High	A0A1E3KTM0	Lysozyme OS=Lactobacillus plantarum OX=1590 GN=LPJSA22_02218 PE=4 SV=1	Not Found	High	Lactobacillus Plantarum	7	2	2	2	1	388	42.3	9.63		33		2	metabolic process		catalytic activity	Pf01183, Pf01476, Pf08460
1157	High	A0A0R2G8H9	Bifunctional folylpolyglutamate synthase/dihydrofolate synthase OS=Lactobacillus plantarum OX=1590 GN=AVR82_04875 PE=3 SV=1	High	Not Found	Lactobacillus Plantarum	7	2	2	2	1	454	49.3	7.42	43		2		metabolic process		catalytic activity;nucleotide binding	Pf02875, Pf08245		LpDm1_2401; AOZ08_09325; IV39_GL002859; ASU25_10040
1158	High	A0A162G844	Uncharacterized protein OS=Lactobacillus plantarum OX=1590 GN=Nizo2802_0018 PE=4 SV=1	Not Found	High	Lactobacillus Plantarum	11	2	2	2	1	168	18.7	9.39		60		2		membrane
1159	High	A0A165MWC9	DegV family protein OS=Lactobacillus plantarum OX=1590 GN=AYO51_09110 PE=4 SV=1	High	High	Lactobacillus Plantarum	6	2	2	2	1	298	33	7.55	0	23	1	1				Pf02645
1160	High	A0A0R1UDI1	RpiR family gluconate operon transcriptional regulator OS=Lactobacillus plantarum subsp. argentoratensis DSM 16365 OX=1423831 GN=FD10_GL002005 PE=4 SV=1	High	Not Found	Lactobacillus Plantarum	6	2	2	2	1	297	32.2	5.66	56		2		metabolic process;regulation of biological process		DNA binding	Pf01380, Pf01418, Pf13580		FD10_GL002005
1161	High	A0A0G9FA21	Exopolyphosphatase OS=Lactobacillus plantarum OX=1590 GN=WP50_04490 PE=4 SV=1	High	Not Found	Lactobacillus Plantarum	4	2	2	2	1	509	58	6.44	39		2					Pf01966, Pf02541		WP50_04490; WU67_07565
1162	High	A0A151G479	L-lactate dehydrogenase OS=Lactobacillus plantarum OX=1590 GN=ldh PE=3 SV=1	High	Not Found	Lactobacillus Plantarum	7	2	2	2	1	309	33.1	5.53	29		2		metabolic process	cytoplasm	catalytic activity	Pf00056, Pf02866
1163	High	A0A0G9FBP3	Exodeoxyribonuclease 7 large subunit OS=Lactobacillus plantarum OX=1590 GN=xseA PE=3 SV=1	High	Not Found	Lactobacillus Plantarum	12	2	2	2	1	447	50.5	9.63	0		2		metabolic process	cytoplasm	catalytic activity	Pf01336, Pf02601, Pf13742		LpDm1_2905; WU67_03340; Nizo2877_2539; AOZ08_08065; IV39_GL002898; ASU25_14465
1164	High	A0A165RWY6	Uncharacterized protein OS=Lactobacillus plantarum OX=1590 GN=Lp19_1152 PE=4 SV=1	High	Not Found	Lactobacillus Plantarum	15	2	2	2	1	169	19.1	5.59	0		2							SF2A35B_1603; SF2A35B_1607
1165	High	A0A2S1T814	Histidine phosphatase family protein OS=Lactobacillus plantarum OX=1590 GN=LpLQ80_07690 PE=4 SV=1	High	Not Found	Lactobacillus Plantarum	17	2	2	2	1	199	22.6	7.53	26		2
1166	High	A0A165MYE8	Negative regulator of phenolic acid metabolismPadR OS=Lactobacillus plantarum OX=1590 GN=Nizo2802_2217 PE=4 SV=1	High	Not Found	Lactobacillus Plantarum	16	2	2	2	1	181	21.1	7.75	22		2					Pf03551, Pf10400
1167	High	A0A2S3U913	Ribonuclease H OS=Lactobacillus plantarum subsp. plantarum OX=337330 GN=S101258_00538 PE=4 SV=1	High	Not Found	Lactobacillus Plantarum	8	2	2	2	1	306	33.8	9.94	19		2
1168	High	A0A0G9FD38	Alpha-glucosidase OS=Lactobacillus plantarum OX=1590 GN=AVR82_02495 PE=4 SV=1	High	High	Lactobacillus Plantarum	5	2	2	2	1	557	63.3	5.26	0	0	1	1	metabolic process		catalytic activity	Pf00128, Pf11941, Pf14701		LpDm1_2244; WU67_00480; Nizo2877_0465; AOZ08_01960; LP80_1981; IV39_GL000044; ASU25_02865
1169	High	A0A151G8F0	Phosphoesterase OS=Lactobacillus plantarum OX=1590 GN=A8704_02245 PE=3 SV=1	High	High	Lactobacillus Plantarum	15	2	2	2	1	172	19	5.47	14	0	1	1			catalytic activity;metal ion binding	Pf12850
1170	High	A0A0R1UMG0	Uncharacterized protein OS=Lactobacillus plantarum subsp. argentoratensis DSM 16365 OX=1423831 GN=FD10_GL000532 PE=4 SV=1	Not Found	High	Lactobacillus Plantarum	11	2	2	2	1	122	14.1	8.56		42		2		membrane		Pf11877		FD10_GL000532
1171	High	A0A0R2GET4	N-acetylglucosaminyldiphosphoundecaprenol N-acetyl-beta-D-mannosaminyltransferase OS=Lactobacillus plantarum OX=1590 GN=AVR82_00945 PE=3 SV=1	Not Found	High	Lactobacillus Plantarum	10	2	2	2	1	245	27.8	9.11		32		2	cell organization and biogenesis;metabolic process		catalytic activity	Pf03808		WH27_06745; IV39_GL000664; ASU25_14755
1172	High	A0A0R2GE46	GntR family transcriptional regulator OS=Lactobacillus plantarum OX=1590 GN=IV39_GL000459 PE=4 SV=1	High	Not Found	Lactobacillus Plantarum	7	2	2	2	1	491	54.9	6.89	0		2		metabolic process;regulation of biological process		catalytic activity;DNA binding	Pf00155, Pf00392, Pf12897		IV39_GL000459
1173	High	A0A0G9GT55	UPF0246 protein AYO51_02675 OS=Lactobacillus plantarum OX=1590 GN=AYO51_02675 PE=3 SV=1	High	High	Lactobacillus Plantarum	13	2	2	2	1	248	28.5	8.48	0	0	1	1				Pf03883		LpDm1_1416; WP50_24655; WU67_00060; Nizo2877_0378; AOZ08_01545
1174	High	A0A0L7Y6F7	Uncharacterized protein OS=Lactobacillus plantarum OX=1590 GN=AVR82_04655 PE=4 SV=1	High	Not Found	Lactobacillus Plantarum	18	2	2	2	1	118	13.6	7.43	36		2							AB662_02865; AOZ08_00075; IV39_GL001972; ASU25_07680
1175	High	A0A0L7XZV8	Dihydrofolate reductase OS=Lactobacillus plantarum OX=1590 GN=dfrA PE=3 SV=1	High	Not Found	Lactobacillus Plantarum	11	2	2	2	1	163	18.6	7.06	37		2		metabolic process		catalytic activity;nucleotide binding	Pf00186		LpDm1_2675; WH27_01555; AB662_14975; ADS73_10720; Nizo2877_2774; AOZ08_03685; LP80_1254; IV39_GL001764; ASU25_05610			One carbon pool by folate; Metabolic pathways; Folate biosynthesis
1176	High	A0A0G9GSD5	Pseudouridine synthase OS=Lactobacillus plantarum OX=1590 GN=WP50_12100 PE=3 SV=1	High	Not Found	Lactobacillus Plantarum	7	2	2	2	1	320	35.3	9.51	0		2		metabolic process		catalytic activity;RNA binding	Pf00849, Pf01479		WP50_12100; WU67_02570
1177	High	A0A0R2GAP2	Acetylornithine aminotransferase OS=Lactobacillus plantarum OX=1590 GN=argD PE=3 SV=1	High	High	Lactobacillus Plantarum	5	1	1	2	1	389	41.5	6.65	31	0	1	1	metabolic process	cytoplasm	catalytic activity	Pf00202		IV39_GL002733
1178	High	A0A2S3U6E3	Uncharacterized protein OS=Lactobacillus plantarum subsp. plantarum OX=337330 GN=S101258_01440 PE=4 SV=1	Not Found	High	Lactobacillus Plantarum	31	2	2	2	1	71	8.3	9.7		29		2
1179	High	T5JUF0	Membrane protein OS=Lactobacillus plantarum EGD-AQ4 OX=1382301 GN=N692_14355 PE=4 SV=1	Not Found	High	Lactobacillus Plantarum	11	1	1	2	1	156	18.2	9.63		0		1		membrane				N692_14355
1180	High	A0A199QEY8	Uncharacterized protein OS=Lactobacillus plantarum OX=1590 GN=A0U96_14330 PE=4 SV=1	High	Not Found	Lactobacillus Plantarum	10	2	2	2	1	280	31.9	6.74	26		2					Pf01904
1181	High	A0A199QIH9	Maltose epimerase OS=Lactobacillus plantarum OX=1590 GN=A0U96_14585 PE=3 SV=1	High	Not Found	Lactobacillus Plantarum	5	2	2	2	1	349	39	7.27	26		2		metabolic process		catalytic activity	Pf01263
1182	High	A0A0L7XZ78	Cell division protein OS=Lactobacillus plantarum OX=1590 GN=A8704_02700 PE=4 SV=1	High	Not Found	Lactobacillus Plantarum	15	2	2	2	1	261	29.7	6.02	31		2		cell division		RNA binding			LpDm1_1484; WH27_00285; WU67_14970; AB662_13745; Nizo2877_3047; AOZ08_12845; LP80_987; IV39_GL003246; ASU25_07040
1183	High	A0A0R1UZ23	Uncharacterized protein OS=Lactobacillus plantarum subsp. argentoratensis DSM 16365 OX=1423831 GN=FD10_GL002744 PE=4 SV=1	High	High	Lactobacillus Plantarum	4	1	1	2	1	301	32.6	9.35	49	51	1	1	metabolic process		catalytic activity	Pf00781		FD10_GL002744
1184	High	A0A0R2GEP0	NAD kinase OS=Lactobacillus plantarum OX=1590 GN=nadK PE=3 SV=1	High	Not Found	Lactobacillus Plantarum	9	2	2	2	1	267	29.8	6.13	28		2		metabolic process	cytoplasm	catalytic activity;metal ion binding;nucleotide binding	Pf01513		IV39_GL003274; ASU25_06910
1185	High	A0A0G9FCT0	Uncharacterized protein OS=Lactobacillus plantarum OX=1590 GN=A8704_11220 PE=4 SV=1	High	High	Lactobacillus Plantarum	23	2	2	2	1	77	8.9	4.75	24	0	1	1						LpDm1_1410; WH27_08745; WP50_21425; WU67_00090; AB662_09935; ADS73_14620; Nizo2877_0384; AOZ08_01575; LP80_2771; IV39_GL000126; ASU25_02470; SF2A35B_1163
1186	High	A0A0R1UIM4	Integral membrane protein OS=Lactobacillus plantarum subsp. argentoratensis DSM 16365 OX=1423831 GN=FD10_GL000712 PE=4 SV=1	Not Found	High	Lactobacillus Plantarum	3	2	2	2	1	641	69.9	9.48		67		2		membrane		Pf09972		FD10_GL000712
1187	High	A0A1A0DMY6	UPF0291 protein LPJSA22_01903 OS=Lactobacillus plantarum OX=1590 GN=LPJSA22_01903 PE=3 SV=1	High	High	Lactobacillus Plantarum	13	1	1	2	1	90	10.6	8.4	31	43	1	1		cytoplasm		Pf05979		LP80_2235
1188	High	A0A0M0CG68	Uncharacterized protein OS=Lactobacillus plantarum OX=1590 GN=AVR82_04370 PE=4 SV=1	Not Found	High	Lactobacillus Plantarum	22	2	2	2	1	67	7.8	5.16		55		2		membrane				WH27_10200; AB662_08750; ADS73_10220; IV39_GL001914; ASU25_03705; SF2A35B_1560
1189	High	A0A192YNP2	Uncharacterized protein OS=Lactobacillus plantarum OX=1590 GN=BIZ32_14770 PE=4 SV=1	High	High	Lactobacillus Plantarum	24	2	2	2	1	67	7.7	9.63	33	26	1	1						AOZ08_14710
1190	High	A0A1W6NMR3	Glutamate 5-kinase OS=Lactobacillus plantarum OX=1590 GN=proB PE=3 SV=1	High	Not Found	Lactobacillus Plantarum	12	2	2	2	1	269	29.1	7.65	0		2		metabolic process	cytoplasm	catalytic activity;nucleotide binding	Pf00696
1191	High	A0A151G306	Histidinol-phosphatase OS=Lactobacillus plantarum OX=1590 GN=AYO51_09065 PE=4 SV=1	Not Found	High	Lactobacillus Plantarum	6	2	2	2	1	278	31.6	6.32		23		2	metabolic process		catalytic activity	Pf02811, Pf13263		WH27_11990; AOZ08_05780; LP80_2666			Biosynthesis of secondary metabolites; Histidine metabolism; Metabolic pathways; Biosynthesis of amino acids
1192	High	A0A0R1V5F9	Isopentenyl-diphosphate delta-isomerase OS=Lactobacillus plantarum subsp. argentoratensis DSM 16365 OX=1423831 GN=fni PE=3 SV=1	High	Not Found	Lactobacillus Plantarum	9	2	2	2	1	369	40	5.96	0		2		metabolic process	cytoplasm;extracellular	catalytic activity;metal ion binding;nucleotide binding	Pf00478, Pf01070, Pf01645, Pf02691		FD10_GL002721
1193	High	A0A0G9F6Y7	Cell division protein DivIC stabilizesFtsL against RasP cleavage OS=Lactobacillus plantarum OX=1590 GN=A8704_09490 PE=4 SV=1	Not Found	High	Lactobacillus Plantarum	23	2	2	2	1	132	15.2	10.2		0		2	cell division	membrane		Pf04977		LpDm1_3119; WH27_06890; WP50_37130; WU67_12735; AB662_03305; ADS73_07270; Nizo2877_0745; AOZ08_10090; LP80_532; IV39_GL002746; ASU25_12875; SF2A35B_3037
1194	High	A0A0G9F8M9	Release factor glutamine methyltransferase OS=Lactobacillus plantarum OX=1590 GN=hemK PE=3 SV=1	High	High	Lactobacillus Plantarum	3	1	1	2	1	288	31.6	5.31	86	70	1	1	metabolic process		catalytic activity	Pf01170, Pf03602, Pf05175, Pf05971, Pf06325, Pf07091, Pf08241, Pf08242, Pf12847, Pf13649, Pf13659, Pf13847		LpDm1_1311; WU67_10890; Nizo2877_1733; LP80_847; IV39_GL002784; ASU25_01070
1195	High	T5JWE9	Peptide methionine sulfoxide reductase MsrA OS=Lactobacillus plantarum EGD-AQ4 OX=1382301 GN=msrA PE=3 SV=1	High	High	Lactobacillus Plantarum	8	1	1	2	1	172	19.5	4.86	40	18	1	1	metabolic process;response to stimulus		catalytic activity	Pf01625		N692_02360
1196	High	A0A2S3U6D7	Uncharacterized protein OS=Lactobacillus plantarum subsp. plantarum OX=337330 GN=S101258_01437 PE=4 SV=1	High	Not Found	Lactobacillus Plantarum	42	2	2	2	1	83	9.1	6.64	0		2
1197	High	A0A0G9F6D6	Diadenosine tetraphosphate hydrolase OS=Lactobacillus plantarum OX=1590 GN=BIZ32_11415 PE=4 SV=1	High	High	Lactobacillus Plantarum	6	1	1	2	1	179	20.1	5.34	34	44	1	1	metabolic process		catalytic activity	Pf00186, Pf01872		LpDm1_1436; WH27_13025; WP50_20395; WU67_14605; AB662_03680; Nizo2877_1168; AOZ08_13865; LP80_2528
1198	High	A0A0M0CIS9	MarR family transcriptional regulator OS=Lactobacillus plantarum OX=1590 GN=LPJSA22_02686 PE=4 SV=1	High	Not Found	Lactobacillus Plantarum	10	2	2	2	1	178	19.8	6.09	31		2		metabolic process;regulation of biological process		DNA binding;metal ion binding	Pf00196, Pf01022, Pf01047, Pf01325, Pf01638, Pf01978, Pf03965, Pf09339, Pf12802, Pf12840, Pf13384, Pf13412, Pf13463, Pf13545		ADS73_05285; SF2A35B_1628
1199	High	A0A2S3U5Q6	Uncharacterized protein OS=Lactobacillus plantarum subsp. plantarum OX=337330 GN=S101258_01865 PE=4 SV=1	High	Not Found	Lactobacillus Plantarum	19	2	2	2	1	116	13.1	6.29	34		2
1200	High	A0A0M0CGX9	NAD-dependent protein deacetylase OS=Lactobacillus plantarum OX=1590 GN=cobB PE=3 SV=1	High	High	Lactobacillus Plantarum	7	1	1	2	1	234	26.5	6.14	37	22	1	1	metabolic process	cytoplasm	catalytic activity;metal ion binding;nucleotide binding	Pf00205, Pf02146		LpDm1_0721; ADS73_06940; Nizo2877_0673; AOZ08_10420; IV39_GL002673; ASU25_12535; SF2A35B_0567
1201	High	A0A162HJH5	Uncharacterized protein OS=Lactobacillus plantarum OX=1590 GN=Lp19_0447 PE=4 SV=1	High	High	Lactobacillus Plantarum	13	1	1	2	1	129	14.4	9.47	41	18	1	1	metabolic process;regulation of biological process		DNA binding	Pf01047, Pf12802, Pf13463		WH27_04020
1202	High	A0A0R1UY11	UDP-N-acetylglucosamine 1-carboxyvinyltransferase OS=Lactobacillus plantarum subsp. argentoratensis DSM 16365 OX=1423831 GN=murA PE=3 SV=1	High	High	Lactobacillus Plantarum	2	1	1	2	1	462	49.9	5.67	32	0	1	1	cell division;cell organization and biogenesis;metabolic process;regulation of biological process	cytoplasm	catalytic activity	Pf00275		FD10_GL002925
1203	High	A0A0R1U8G8	Oligopeptide ABC superfamily ATP binding cassette transporter, membrane protein OS=Lactobacillus plantarum subsp. argentoratensis DSM 16365 OX=1423831 GN=FD10_GL001780 PE=3 SV=1	Not Found	High	Lactobacillus Plantarum	9	2	2	2	1	314	34.2	9.25		0		2	transport	membrane		Pf00528		FD10_GL001780
1204	High	D7VED4	Cold-shock DNA-binding domain protein OS=Lactobacillus plantarum subsp. plantarum ATCC 14917 = JCM 1149 = CGMCC 1.2437 OX=525338 GN=cspA3 PE=4 SV=1	High	High	Lactobacillus Plantarum	11	1	1	2	1	88	9.6	4.75	42	49	1	1	regulation of biological process	cytoplasm	DNA binding	Pf00313		HMPREF0531_12507
1205	High	A0A165YZG8	Membrane protein TerC family OS=Lactobacillus plantarum OX=1590 GN=Nizo2802_1653 PE=4 SV=1	Not Found	High	Lactobacillus Plantarum	3	1	1	2	1	249	28.3	8.97		73		1		membrane		Pf03741, Pf04332
1206	High	A0A151G3Z5	Mobilization protein MobA (Fragment) OS=Lactobacillus plantarum OX=1590 GN=AYO51_17500 PE=4 SV=1	High	High	Lactobacillus Plantarum	4	1	1	2	1	348	39.8	9.07	28	0	1	1				Pf03389
1207	High	A0A0G9GMU4	Lipoate--protein ligase OS=Lactobacillus plantarum OX=1590 GN=WP50_24615 PE=4 SV=1	High	High	Lactobacillus Plantarum	4	1	1	2	1	338	37.4	6.87	26	0	1	1	metabolic process		catalytic activity;nucleotide binding	Pf03099, Pf10437		WP50_24615
1208	High	A0A162G7G9	Acetyltransferase OS=Lactobacillus plantarum OX=1590 GN=Nizo2891_1540 PE=4 SV=1	High	High	Lactobacillus Plantarum	14	1	1	2	1	98	11.2	6.25	0	16	1	1			catalytic activity	Pf14542
1209	High	A0A0R2GFK9	Alkaline shock protein OS=Lactobacillus plantarum OX=1590 GN=IV39_GL000943 PE=4 SV=1	High	High	Lactobacillus Plantarum	6	1	1	2	1	154	16.9	5.05	32	0	1	1				Pf03780		IV39_GL000943
1210	High	A0A165QB86	Uncharacterized protein OS=Lactobacillus plantarum OX=1590 GN=Nizo2891_1267 PE=4 SV=1	Not Found	High	Lactobacillus Plantarum	5	1	1	2	1	166	18.7	10.46		58		1		membrane
1211	High	A0A199QGT7	MarR family transcriptional regulator OS=Lactobacillus plantarum OX=1590 GN=A0U96_11120 PE=4 SV=1	High	High	Lactobacillus Plantarum	8	1	1	2	1	125	14.4	6.54	35	15	1	1	metabolic process;regulation of biological process			Pf01638
1212	High	D7VBV2	Transcriptional regulator, DeoR family OS=Lactobacillus plantarum subsp. plantarum ATCC 14917 = JCM 1149 = CGMCC 1.2437 OX=525338 GN=fruR PE=4 SV=1	High	High	Lactobacillus Plantarum	4	1	1	2	1	257	28.5	6.23	19	29	1	1	metabolic process;regulation of biological process		DNA binding	Pf00455, Pf08220		HMPREF0531_11625
1213	High	D7VF06	Transcriptional regulator, TetR family OS=Lactobacillus plantarum subsp. plantarum ATCC 14917 = JCM 1149 = CGMCC 1.2437 OX=525338 GN=HMPREF0531_12718 PE=4 SV=1	High	High	Lactobacillus Plantarum	5	1	1	2	1	215	24.5	8.41	34	21	1	1	metabolic process;regulation of biological process		DNA binding	Pf00440		HMPREF0531_12718
1214	High	A0A0R1VB31	FAD:protein FMN transferase OS=Lactobacillus plantarum subsp. argentoratensis DSM 16365 OX=1423831 GN=FD10_GL001351 PE=3 SV=1	High	High	Lactobacillus Plantarum	3	1	1	2	1	350	38.6	5.2	21	27	1	1	metabolic process		catalytic activity;metal ion binding	Pf02424		FD10_GL001351
1215	High	T5JGQ1	Uncharacterized protein OS=Lactobacillus plantarum EGD-AQ4 OX=1382301 GN=N692_14340 PE=4 SV=1	High	Not Found	Lactobacillus Plantarum	10	1	1	2	1	102	11.4	4.41	30		1							N692_14340
1216	High	U2XNS6	SPFH domain/Band 7 family protein OS=Lactobacillus plantarum AY01 OX=1358413 GN=N644_1693 PE=4 SV=1	High	High	Lactobacillus Plantarum	4	1	1	2	1	289	31.8	5.38	18	22	1	1		membrane		Pf01145		N644_1693
1217	High	A0A0G9GRS6	GNAT family acetyltransferase OS=Lactobacillus plantarum OX=1590 GN=WP50_14270 PE=4 SV=1	High	High	Lactobacillus Plantarum	7	1	1	2	1	147	17.2	6.73	28	40	1	1			catalytic activity	Pf00583, Pf13508, Pf13673		WP50_14270; WU67_00950
1218	High	A0A2I0ZER8	CDP-glycerol--poly(Glycerophosphate) glycerophosphotransferase OS=Lactobacillus plantarum OX=1590 GN=CUR48_04040 PE=4 SV=1	High	Not Found	Lactobacillus Plantarum	1	1	1	2	1	642	73.8	7.61	28		1
1219	High	A0A2I0ZEK8	SAM-dependent methyltransferase OS=Lactobacillus plantarum OX=1590 GN=CUR48_05820 PE=4 SV=1	High	High	Lactobacillus Plantarum	7	1	1	2	1	198	21.4	6.68	0	32	1	1
1220	High	A0A151G5Q8	Uncharacterized protein OS=Lactobacillus plantarum OX=1590 GN=AYO51_01650 PE=4 SV=1	High	High	Lactobacillus Plantarum	15	1	1	2	1	61	6.8	9.61	31	25	1	1		membrane		Pf10031
1221	High	Q88WS9	50S ribosomal protein L32 OS=Lactobacillus plantarum (strain ATCC BAA-793 / NCIMB 8826 / WCFS1) OX=220668 GN=rpmF PE=3 SV=1	High	High	Lactobacillus Plantarum	19	1	1	2	1	59	6.6	10.98	27	0	1	1	metabolic process	ribosome	catalytic activity;structural molecule activity	Pf01783, Pf13597	1061227	lp_1535a	rpmF		Ribosome
1222	High	D7VBE8	GroES-like protein OS=Lactobacillus plantarum subsp. plantarum ATCC 14917 = JCM 1149 = CGMCC 1.2437 OX=525338 GN=HMPREF0531_11471 PE=4 SV=1	High	High	Lactobacillus Plantarum	3	1	1	2	1	324	34.9	5.85	34	23	1	1	metabolic process		catalytic activity	Pf08240, Pf13602		HMPREF0531_11471
1223	High	A0A0M0CIW9	NADH-flavin reductase OS=Lactobacillus plantarum OX=1590 GN=AYO51_10310 PE=4 SV=1	High	Not Found	Lactobacillus Plantarum	6	1	1	2	1	215	23	5.96	35		1		metabolic process		catalytic activity;nucleotide binding	Pf01113, Pf01118, Pf01370, Pf03435, Pf03807, Pf04321, Pf05368, Pf13460		ADS73_02405
1224	High	A0A2S3U0K2	Uncharacterized protein OS=Lactobacillus plantarum subsp. plantarum OX=337330 GN=S101258_03382 PE=4 SV=1	High	High	Lactobacillus Plantarum	17	1	1	2	1	77	8.7	5.11	18	0	1	1
1225	High	D7VE20	Uncharacterized protein OS=Lactobacillus plantarum subsp. plantarum ATCC 14917 = JCM 1149 = CGMCC 1.2437 OX=525338 GN=HMPREF0531_12393 PE=4 SV=1	High	High	Lactobacillus Plantarum	17	1	1	2	1	47	4.9	8.92	39	29	1	1						HMPREF0531_12393
1226	High	D7VBZ1	Putative cell division protein FtsW OS=Lactobacillus plantarum subsp. plantarum ATCC 14917 = JCM 1149 = CGMCC 1.2437 OX=525338 GN=ftsW PE=3 SV=1	Not Found	High	Lactobacillus Plantarum	2	1	1	2	1	422	45.8	9.67		37		1	cell division	membrane		Pf01098		HMPREF0531_11664
1227	High	A0A0G9FAC9	Uncharacterized protein OS=Lactobacillus plantarum OX=1590 GN=AVR82_06080 PE=4 SV=1	High	Not Found	Lactobacillus Plantarum	14	1	1	2	1	90	10.3	4.82	23		1							LpDm1_1669; WU67_05580; IV39_GL001255; ASU25_11510
1228	High	T5JVH5	Cell surface protein OS=Lactobacillus plantarum EGD-AQ4 OX=1382301 GN=N692_02990 PE=4 SV=1	High	Not Found	Lactobacillus Plantarum	4	1	1	2	1	503	52.8	6.95	0		1							N692_02990
1229	High	D7VEK5	LytTr DNA-binding domain protein OS=Lactobacillus plantarum subsp. plantarum ATCC 14917 = JCM 1149 = CGMCC 1.2437 OX=525338 GN=pltR PE=4 SV=1	High	High	Lactobacillus Plantarum	6	1	1	2	1	258	29.4	5.52	0	0	1	1	metabolic process;regulation of biological process;response to stimulus		DNA binding	Pf00072, Pf04397		HMPREF0531_12578
1230	High	Q88WJ5	30S ribosomal protein S16 OS=Lactobacillus plantarum (strain ATCC BAA-793 / NCIMB 8826 / WCFS1) OX=220668 GN=rpsP PE=3 SV=1	High	High	Lactobacillus Plantarum	8	1	1	2	1	90	10.2	9.99	43	48	1	1	metabolic process	ribosome	structural molecule activity	Pf00886	1063871	lp_1636	rpsP		Ribosome
1231	High	A0A0R1UF13	Branched-chain amino acid ABC transporter, substrate binding protein OS=Lactobacillus plantarum subsp. argentoratensis DSM 16365 OX=1423831 GN=FD10_GL001184 PE=4 SV=1	Not Found	High	Lactobacillus Plantarum	8	2	2	2	1	397	41.8	9.88		0		2	transport			Pf01094, Pf13433, Pf13458		FD10_GL001184
1232	High	A0A0R2G5P8	Minor tail protein OS=Lactobacillus plantarum OX=1590 GN=IV39_GL000610 PE=4 SV=1	Not Found	High	Lactobacillus Plantarum	0	1	1	2	1	1824	196.7	9.58		23		1				Pf01551, Pf12795		IV39_GL000610
1233	High	A0A0R1UTZ6	Oxidoreductase OS=Lactobacillus plantarum subsp. argentoratensis DSM 16365 OX=1423831 GN=FD10_GL000285 PE=4 SV=1	High	High	Lactobacillus Plantarum	5	1	1	2	1	183	20.2	5.21	34	35	1	1	metabolic process		catalytic activity	Pf02525, Pf03358		FD10_GL000285
1234	High	D7V813	Uncharacterized protein OS=Lactobacillus plantarum subsp. plantarum ATCC 14917 = JCM 1149 = CGMCC 1.2437 OX=525338 GN=HMPREF0531_10290 PE=4 SV=1	Not Found	High	Lactobacillus Plantarum	4	1	1	2	1	199	22.1	7.42		34		1		membrane		Pf09819		HMPREF0531_10290; FC76_GL000126
1235	High	A0A2S3U0A9	UPF0702 transmembrane protein YetF OS=Lactobacillus plantarum subsp. plantarum OX=337330 GN=S101258_03498 PE=4 SV=1	High	High	Lactobacillus Plantarum	4	1	1	2	1	212	23.9	7.61	21	0	1	1
1236	High	A0A165NFI6	RNA binding protein OS=Lactobacillus plantarum OX=1590 GN=Nizo2802_1285 PE=4 SV=1	High	Not Found	Lactobacillus Plantarum	14	1	1	2	1	104	11.7	7.64	24		1				RNA binding	Pf01985
1237	High	Q5ULM4	Orf90 OS=Lactobacillus virus LP65 OX=298338 GN=orf90 PE=4 SV=1	High	Not Found	Lactobacillus Plantarum	1	1	1	2	1	1407	153.6	5.24	13		1						3197382		LP65_gp090
1238	High	A0A076G3R6	Uncharacterized protein OS=Lactobacillus plantarum subsp. plantarum OX=337330 PE=4 SV=1	High	High	Lactobacillus Plantarum	6	1	1	2	1	126	14.8	10.4	0	31	1	1					20467777		D693_p6010
1239	High	D7VAY3	Oxidoreductase, NAD-binding domain protein OS=Lactobacillus plantarum subsp. plantarum ATCC 14917 = JCM 1149 = CGMCC 1.2437 OX=525338 GN=HMPREF0531_11306 PE=4 SV=1	High	High	Lactobacillus Plantarum	4	1	1	2	1	330	36.2	6.87	22	0	1	1	metabolic process		catalytic activity;nucleotide binding	Pf01118, Pf01408, Pf02894		HMPREF0531_11306
1240	High	A0A0G9FGD1	Alcohol dehydrogenase OS=Lactobacillus plantarum OX=1590 GN=adhP PE=3 SV=1	High	Not Found	Lactobacillus Plantarum	4	1	1	1	1	373	40	5.24	66		1		metabolic process		catalytic activity;metal ion binding;nucleotide binding	Pf00107, Pf03721, Pf08240		WH27_13885; WU67_05815; Nizo2877_0970; AOZ08_11490; IV39_GL001305			Degradation of aromatic compounds; Microbial metabolism in diverse environments; Tyrosine metabolism; Xylene degradation; Phenylalanine metabolism; Metabolic pathways
1241	High	T5JZX1	Sensor histidine kinase OS=Lactobacillus plantarum EGD-AQ4 OX=1382301 GN=N692_01015 PE=4 SV=1	Not Found	High	Lactobacillus Plantarum	3	1	1	1	1	549	62.2	6.81		54		1	metabolic process;regulation of biological process;response to stimulus	membrane	catalytic activity;nucleotide binding;receptor activity;signal transducer activity	Pf00512, Pf00672, Pf02518, Pf13589, Pf14501		N692_01015
1242	High	T5JHK6	Holliday junction ATP-dependent DNA helicase RuvB OS=Lactobacillus plantarum EGD-AQ4 OX=1382301 GN=ruvB PE=3 SV=1	High	Not Found	Lactobacillus Plantarum	4	1	1	1	1	338	37.6	5.2	64		1		cell communication;metabolic process;response to stimulus		catalytic activity;DNA binding;nucleotide binding;RNA binding	Pf00004, Pf00910, Pf01078, Pf05491, Pf05496, Pf07726, Pf07728, Pf13173, Pf13191, Pf13401, Pf13479		N692_13140
1243	High	A0A1A0DLE9	Uncharacterized protein OS=Lactobacillus plantarum OX=1590 GN=CUR48_00775 PE=4 SV=1	Not Found	High	Lactobacillus Plantarum	19	1	1	1	1	90	10.4	10.58		32		1		membrane				AB662_12610
1244	High	A0A0M0CGJ4	Nicotinate phosphoribosyltransferase OS=Lactobacillus plantarum OX=1590 GN=CUR48_09380 PE=3 SV=1	Not Found	High	Lactobacillus Plantarum	3	1	1	1	1	477	52	5.59		47		1	metabolic process		catalytic activity	Pf04095		WH27_12780; AB662_01420; ADS73_08015; SF2A35B_2391			Nicotinate and nicotinamide metabolism; Metabolic pathways
1245	High	A0A162GHB1	Pyridoxal kinase OS=Lactobacillus plantarum OX=1590 GN=Lp19_2265 PE=3 SV=1	Not Found	High	Lactobacillus Plantarum	4	1	1	1	1	281	29.9	4.73		39		1	metabolic process		catalytic activity;nucleotide binding	Pf00294, Pf01256, Pf08543
1246	High	D7V9C5	Uncharacterized protein OS=Lactobacillus plantarum subsp. plantarum ATCC 14917 = JCM 1149 = CGMCC 1.2437 OX=525338 GN=HMPREF0531_10748 PE=4 SV=1	Not Found	High	Lactobacillus Plantarum	3	1	1	1	1	305	32.2	5.15		56		1		membrane		Pf12773, Pf13240, Pf13248		HMPREF0531_10748
1247	High	A0A162EDR1	XRE family transcriptional regulator OS=Lactobacillus plantarum OX=1590 GN=CUR48_15265 PE=4 SV=1	High	Not Found	Lactobacillus Plantarum	15	1	1	1	1	89	10	6.3	36		1				DNA binding	Pf01381, Pf12844, Pf13413, Pf13443, Pf13560, Pf13744		AB662_00390
1248	High	A0A199QFW7	Hydrolase OS=Lactobacillus plantarum OX=1590 GN=A0U96_00605 PE=4 SV=1	High	Not Found	Lactobacillus Plantarum	7	1	1	1	1	169	19.5	8.37	24		1				catalytic activity	Pf01966
1249	High	A0A165V756	Relaxase/Mobilization nuclease domain OS=Lactobacillus plantarum OX=1590 GN=Nizo1839_2750 PE=4 SV=1	High	Not Found	Lactobacillus Plantarum	4	1	1	1	1	389	44.2	9.47	19		1					Pf03432		SF2A35B_1511
1250	High	A0A0G9F902	APC family amino acid-polyamine-organocation transporter OS=Lactobacillus plantarum OX=1590 GN=AVR82_09655 PE=4 SV=1	Not Found	High	Lactobacillus Plantarum	3	1	1	1	1	461	50.7	9.57		31		1	transport	membrane	transporter activity	Pf00324, Pf13520		LpDm1_2351; WH27_10720; WP50_04980; WU67_11210; Nizo2877_1857; LP80_723; IV39_GL002068; ASU25_08675
1251	High	A0A165WR16	Mobile element protein OS=Lactobacillus plantarum OX=1590 GN=Nizo1839_0907 PE=4 SV=1	Not Found	High	Lactobacillus Plantarum	9	1	1	1	1	102	12.2	9.38		62		1				Pf13340		SF2A35B_1971; SF2A35B_1985; SF2A35B_0669
1252	High	A0A0R1US03	Alcohol dehydrogenase OS=Lactobacillus plantarum subsp. argentoratensis DSM 16365 OX=1423831 GN=FD10_GL000408 PE=3 SV=1	High	Not Found	Lactobacillus Plantarum	3	1	1	1	1	346	36.7	5.59	34		1		metabolic process		catalytic activity;metal ion binding	Pf00107, Pf08240		FD10_GL000408
1253	High	A0A1W6NVP8	Uncharacterized protein OS=Lactobacillus plantarum OX=1590 GN=BIZ32_15290 PE=4 SV=1	High	Not Found	Lactobacillus Plantarum	14	1	1	1	1	94	11.3	9.89	0		1					Pf12958
1254	High	A0A0R2GQW8	Acetyltransferase OS=Lactobacillus plantarum OX=1590 GN=AVR82_01930 PE=4 SV=1	High	Not Found	Lactobacillus Plantarum	11	1	1	1	1	175	19.7	6.54	44		1				catalytic activity	Pf00583, Pf13508		IV39_GL002146; ASU25_01355
1255	High	A0A2S3U7K3	Citrate lyase holo-[acyl-carrier protein] synthase OS=Lactobacillus plantarum subsp. plantarum OX=337330 GN=citX PE=4 SV=1	High	Not Found	Lactobacillus Plantarum	7	1	1	1	1	181	20.2	9.61	41		1
1256	High	A0A165VVR7	LexA repressor OS=Lactobacillus plantarum OX=1590 GN=lexA PE=3 SV=1	High	Not Found	Lactobacillus Plantarum	10	1	1	1	1	210	23.3	5.44	23		1		cell communication;metabolic process;regulation of biological process;response to stimulus		catalytic activity;DNA binding	Pf00717, Pf01047, Pf01726, Pf01978, Pf09339, Pf12802, Pf13412, Pf13730		SF2A35B_0370
1257	High	A0A0S2MMD5	PemK-like protein OS=Lactobacillus plantarum OX=1590 PE=4 SV=1	Not Found	High	Lactobacillus Plantarum	10	1	1	1	1	115	13	9.79		55		1			DNA binding	Pf02452
1258	High	A0A0R2G1N4	Uncharacterized protein OS=Lactobacillus plantarum OX=1590 GN=AVR82_04565 PE=4 SV=1	High	Not Found	Lactobacillus Plantarum	11	1	1	1	1	156	17.7	6.8	24		1					Pf08876		AOZ08_00230; IV39_GL001953; ASU25_07590
1259	High	A0A1A0DJ50	DUF2785 domain-containing protein OS=Lactobacillus plantarum OX=1590 GN=CUR48_00260 PE=4 SV=1	High	Not Found	Lactobacillus Plantarum	3	1	1	1	1	324	36.8	5.15	50		1					Pf10978
1260	High	A0A0R2GCW7	N-acetylmuramic acid 6-phosphate etherase OS=Lactobacillus plantarum OX=1590 GN=murQ PE=3 SV=1	High	Not Found	Lactobacillus Plantarum	3	1	1	1	1	347	36.4	5.8	40		1		metabolic process		catalytic activity	Pf01380, Pf13580		IV39_GL001854
1261	High	A0A0G9FAB0	ComE operon protein 2 OS=Lactobacillus plantarum OX=1590 GN=AVR82_10250 PE=4 SV=1	Not Found	High	Lactobacillus Plantarum	6	1	1	1	1	162	18.3	6.27		50		1	metabolic process		catalytic activity;metal ion binding	Pf00383		LpDm1_0396; WH27_00510; WU67_08695; AB662_13955; ADS73_02710; Nizo2877_2999; AOZ08_04755; LP80_934; IV39_GL003196; ASU25_07285; SF2A35B_0621			Metabolic pathways; Pyrimidine metabolism
1262	High	A0A165QM21	Fumarate reductase flavoprotein subunitprecursor OS=Lactobacillus plantarum OX=1590 GN=Nizo2891_0251 PE=4 SV=1	High	Not Found	Lactobacillus Plantarum	5	1	1	1	1	202	22.8	5.16	47		1		metabolic process		catalytic activity	Pf03358
1263	High	A0A0G9FBY1	UPF0348 protein AVR82_11380 OS=Lactobacillus plantarum OX=1590 GN=AVR82_11380 PE=3 SV=1	High	Not Found	Lactobacillus Plantarum	4	1	1	1	1	383	43.1	8.5	50		1					Pf05636		LpDm1_1907; WU67_03835; Nizo2877_2481; AOZ08_08330; IV39_GL000371; ASU25_09015
1264	High	A0A0G9F9N1	Pseudouridine synthase OS=Lactobacillus plantarum OX=1590 GN=AVR82_15435 PE=3 SV=1	High	Not Found	Lactobacillus Plantarum	3	1	1	1	1	293	32.2	7.9	60		1		metabolic process		catalytic activity;RNA binding	Pf00849		WU67_08045; Nizo2877_1499; AOZ08_12540; LP80_218; IV39_GL000971; ASU25_06295
1265	High	A0A165N5Z0	Putative pyruvate, phosphate dikinase regulatory protein OS=Lactobacillus plantarum OX=1590 GN=Nizo2802_2097 PE=3 SV=1	High	Not Found	Lactobacillus Plantarum	5	1	1	1	1	272	30.5	6.02	29		1		metabolic process		catalytic activity;nucleotide binding	Pf03618
1266	High	A0A165P925	Uncharacterized protein OS=Lactobacillus plantarum OX=1590 GN=Nizo2802_0287 PE=4 SV=1	High	Not Found	Lactobacillus Plantarum	10	1	1	1	1	167	18.2	9.7	25		1			membrane	catalytic activity	Pf07274
1267	High	A0A0R2GA90	Uncharacterized protein OS=Lactobacillus plantarum OX=1590 GN=IV39_GL002771 PE=4 SV=1	High	Not Found	Lactobacillus Plantarum	7	1	1	1	1	409	45.6	7.03	27		1					Pf10087		IV39_GL002771
1268	High	A0A165X4Z8	Acetyltransferase GNAT family OS=Lactobacillus plantarum OX=1590 GN=Nizo1839_1549 PE=4 SV=1	High	Not Found	Lactobacillus Plantarum	9	1	1	1	1	183	20.9	4.94	36		1				catalytic activity	Pf00583, Pf13302, Pf13420, Pf13508, Pf13523		SF2A35B_0032
1269	High	A0A162DP49	Phosphatidate cytidylyltransferase OS=Lactobacillus plantarum OX=1590 GN=Nizo1839_2177 PE=3 SV=1	Not Found	High	Lactobacillus Plantarum	4	1	1	1	1	261	28.7	9.33		26		1	metabolic process	membrane	catalytic activity	Pf01148		ADS73_03040; SF2A35B_0383
1270	High	A0A0G9FAS6	Guanine permease OS=Lactobacillus plantarum OX=1590 GN=A8704_00460 PE=4 SV=1	Not Found	High	Lactobacillus Plantarum	2	1	1	1	1	435	46	8.59		46		1	transport	membrane	transporter activity	Pf00860		WH27_12515; WU67_06430; AB662_01765; ADS73_07750; AOZ08_05280; ASU25_11940
1271	High	A0A1J0CK36	Alpha/beta hydrolase OS=Lactobacillus plantarum OX=1590 GN=A8704_14260 PE=4 SV=1	High	Not Found	Lactobacillus Plantarum	5	1	1	1	1	249	27.1	6.25	18		1				catalytic activity	Pf00561, Pf02129, Pf05057, Pf12146, Pf12695, Pf12697		WH27_13485; WU67_05415; ASU25_11345
1272	High	A0A0M4CQ93	Cell division protein YlmG/Ycf19 YggT family OS=Lactobacillus plantarum OX=1590 GN=IV39_GL003247 PE=4 SV=1	High	Not Found	Lactobacillus Plantarum	19	1	1	1	1	89	10.1	8.18	0		1		cell division	membrane		Pf02325		LpDm1_1483; Nizo2877_3048; LP80_988; IV39_GL003247
1273	High	A0A0L7Y3M3	Cytokinin riboside 5'-monophosphate phosphoribohydrolase OS=Lactobacillus plantarum OX=1590 GN=AVR82_00380 PE=3 SV=1	High	Not Found	Lactobacillus Plantarum	5	1	1	1	1	191	21.1	5.34	56		1		metabolic process		catalytic activity	Pf03641		WH27_06440; AB662_06970; Nizo2877_1246; AOZ08_10865; IV39_GL000720; ASU25_03990
1274	High	A0A162HGX0	Branched-chain amino acid transport system carrier protein OS=Lactobacillus plantarum OX=1590 GN=Lp19_1859 PE=3 SV=1	Not Found	High	Lactobacillus Plantarum	2	1	1	1	1	449	47.8	9.74		33		1	transport	membrane	transporter activity	Pf05525		WH27_00195
1275	High	A0A165VWR1	D-aminoacyl-tRNA deacylase OS=Lactobacillus plantarum OX=1590 GN=dtd PE=3 SV=1	Not Found	High	Lactobacillus Plantarum	7	1	1	1	1	148	16	5.02		47		1	metabolic process;regulation of biological process	cytoplasm	catalytic activity;RNA binding	Pf02580		ADS73_03230; SF2A35B_0422
1276	High	A0A165NXP2	Glycerate kinase OS=Lactobacillus plantarum OX=1590 GN=Nizo2802_0770 PE=3 SV=1	High	Not Found	Lactobacillus Plantarum	4	1	1	1	1	370	38.3	8.03	23		1		metabolic process		catalytic activity	Pf02595
1277	High	A0A199QI77	LysR family transcriptional regulator OS=Lactobacillus plantarum OX=1590 GN=A0U96_06275 PE=4 SV=1	High	Not Found	Lactobacillus Plantarum	4	1	1	1	1	296	32.9	8.94	37		1		metabolic process;regulation of biological process		DNA binding	Pf00126, Pf03466
1278	High	A0A165N8F2	Integral membrane protein interacts with FtsH OS=Lactobacillus plantarum OX=1590 GN=Nizo2802_1928 PE=3 SV=1	Not Found	High	Lactobacillus Plantarum	4	1	1	1	1	238	26.1	9.57		49		1		membrane		Pf01027
1279	High	A0A0M4CLT1	Uncharacterized protein OS=Lactobacillus plantarum OX=1590 GN=C4O30_06780 PE=4 SV=1	High	Not Found	Lactobacillus Plantarum	20	1	1	1	1	56	6.4	9	40		1							LpDm1_0381; Nizo2877_2984; LP80_919; IV39_GL001517
1280	High	A0A2K7QVJ5	Potassium transporter OS=Lactobacillus plantarum OX=1590 GN=A8704_08210 PE=4 SV=1	High	Not Found	Lactobacillus Plantarum	2	1	1	1	1	620	68.6	8.75	18		1
1281	High	A0A0G9F7W3	DUF2187 domain-containing protein OS=Lactobacillus plantarum OX=1590 GN=A8704_06195 PE=4 SV=1	Not Found	High	Lactobacillus Plantarum	15	1	1	1	1	81	9.2	6.57		27		1						LpDm1_0052; WH27_03535; WU67_11690; AB662_10880; ADS73_13620; Nizo2877_2368; AOZ08_11320; LP80_2066; IV39_GL000475; ASU25_08215; SF2A35B_0101
1282	High	A0A0G9FCL7	Protein Veg OS=Lactobacillus plantarum OX=1590 GN=A0U96_10555 PE=4 SV=1	High	Not Found	Lactobacillus Plantarum	10	1	1	1	1	83	9.5	7.25	45		1					Pf06257		LpDm1_0730; WH27_07150; WU67_12445; AB662_08105; ADS73_06980; Nizo2877_0682; AOZ08_10380; LP80_470; IV39_GL002682; ASU25_12575; SF2A35B_0558
1283	High	T5JWV3	Sugar phosphate phosphatase OS=Lactobacillus plantarum EGD-AQ4 OX=1382301 GN=N692_11995 PE=4 SV=1	High	Not Found	Lactobacillus Plantarum	5	1	1	1	1	270	29.7	5.24	0		1				catalytic activity	Pf05116, Pf08282, Pf13344		N692_11995
1284	High	A0A165N1H8	Histone H1 OS=Lactobacillus plantarum OX=1590 GN=Nizo2802_2356 PE=4 SV=1	Not Found	High	Lactobacillus Plantarum	5	1	1	1	1	270	28.6	11.12		0		1
1285	High	T5K0A8	Uncharacterized protein OS=Lactobacillus plantarum EGD-AQ4 OX=1382301 GN=N692_01705 PE=4 SV=1	High	Not Found	Lactobacillus Plantarum	27	1	1	1	1	83	9.5	9.36	18		1							N692_01705
1286	High	A0A0R2G5C3	50S ribosomal protein L33 OS=Lactobacillus plantarum OX=1590 GN=rpmG PE=3 SV=1	Not Found	High	Lactobacillus Plantarum	19	1	1	1	1	54	6.2	9.36		45		1	metabolic process	ribosome	structural molecule activity	Pf00471		IV39_GL000709
1287	High	A0A165P2I3	Exodeoxyribonuclease III OS=Lactobacillus plantarum OX=1590 GN=Nizo2802_0326 PE=4 SV=1	High	Not Found	Lactobacillus Plantarum	5	1	1	1	1	265	30.9	5.73	18		1		metabolic process;response to stimulus		catalytic activity;DNA binding	Pf03372, Pf14529
1288	High	A0A0R1U6M5	UPF0297 protein FD10_GL002354 OS=Lactobacillus plantarum subsp. argentoratensis DSM 16365 OX=1423831 GN=FD10_GL002354 PE=3 SV=1	High	Not Found	Lactobacillus Plantarum	10	1	1	1	1	92	10.6	4.94	22		1					Pf06135		FD10_GL002354
1289	High	A0A0G9FHM7	FeS assembly scaffold SufA OS=Lactobacillus plantarum OX=1590 GN=AVR82_12795 PE=4 SV=1	High	Not Found	Lactobacillus Plantarum	8	1	1	1	1	155	16.7	5.14	28		1		cell organization and biogenesis;metabolic process		metal ion binding	Pf01592		LpDm1_1935; WH27_03200; WU67_03690; AB662_11225; ADS73_09965; Nizo2877_2452; AOZ08_08475; LP80_1361; IV39_GL000400; ASU25_07855
1290	High	A0A0G9FBB3	APC family permease OS=Lactobacillus plantarum OX=1590 GN=AVR82_00220 PE=4 SV=1	High	Not Found	Lactobacillus Plantarum	2	1	1	1	1	611	67.2	9.72	30		1		transport	membrane	transporter activity	Pf13520		LpDm1_1213; WH27_06280; WU67_07040; AB662_06810; Nizo2877_1286; AOZ08_06185; LP80_2696; IV39_GL000754; ASU25_00205
1291	High	A0A165N2T1	NAD(P)/FAD-dependent oxidoreductase OS=Lactobacillus plantarum OX=1590 GN=A8704_04490 PE=4 SV=1	High	Not Found	Lactobacillus Plantarum	3	1	1	1	1	449	48.4	5.63	16		1		cellular homeostasis;metabolic process;regulation of biological process		catalytic activity;nucleotide binding	Pf00070, Pf02852, Pf07992
1292	High	A0A162F1R3	Replicative DNA helicase OS=Lactobacillus plantarum OX=1590 GN=Nizo1839_0211 PE=3 SV=1	High	Not Found	Lactobacillus Plantarum	2	1	1	1	1	475	51.8	4.59	45		1		metabolic process		catalytic activity;DNA binding;nucleotide binding	Pf00772, Pf03796, Pf13481		SF2A35B_2504
1293	High	B3Y988	Recombinase OS=Lactobacillus plantarum OX=1590 PE=4 SV=1	High	Not Found	Lactobacillus Plantarum	5	1	1	1	1	206	23.4	9.89	39		1		metabolic process		catalytic activity;DNA binding	Pf00239	6653970		pLTK13_020
1294	High	A0A0R1UEZ9	NADH dehydrogenase OS=Lactobacillus plantarum subsp. argentoratensis DSM 16365 OX=1423831 GN=FD10_GL001198 PE=4 SV=1	High	Not Found	Lactobacillus Plantarum	5	1	1	1	1	229	25.6	5.97	28		1		metabolic process		catalytic activity	Pf00881		FD10_GL001198
1295	High	A0A0R2GF82	Elongation factor G OS=Lactobacillus plantarum OX=1590 GN=IV39_GL000144 PE=4 SV=1	High	Not Found	Lactobacillus Plantarum	2	1	1	1	1	672	73.9	5.5	16		1		metabolic process;regulation of biological process;response to stimulus		catalytic activity;nucleotide binding;RNA binding	Pf00009, Pf00679, Pf01926, Pf03764, Pf08477, Pf09439, Pf14492		IV39_GL000144
1296	High	A0A0G9FGL6	MerR family transcriptional regulator OS=Lactobacillus plantarum OX=1590 GN=WP50_28535 PE=4 SV=1	High	Not Found	Lactobacillus Plantarum	9	1	1	1	1	125	14.5	9.85	21		1		regulation of biological process		DNA binding	Pf00376, Pf13411		WP50_28535; WU67_06310
1297	High	T5JVF6	Uncharacterized protein OS=Lactobacillus plantarum EGD-AQ4 OX=1382301 GN=N692_02830 PE=4 SV=1	Not Found	High	Lactobacillus Plantarum	21	1	1	1	1	68	7.6	7.25		29		1		membrane				N692_02830
1298	High	A0A151G4J6	Cell surface protein OS=Lactobacillus plantarum OX=1590 GN=AYO51_04595 PE=4 SV=1	Not Found	High	Lactobacillus Plantarum	3	1	1	1	1	353	39.3	10.13		13		1		membrane		Pf06030, Pf11797
1299	High	A0A0R2G8A9	tRNA dimethylallyltransferase OS=Lactobacillus plantarum OX=1590 GN=miaA PE=3 SV=1	High	Not Found	Lactobacillus Plantarum	3	1	1	1	1	311	34.7	6.96	27		1		metabolic process		catalytic activity;nucleotide binding	Pf01715, Pf01745, Pf06068, Pf07724, Pf13207, Pf13500		IV39_GL002879; ASU25_14375
1300	High	A0A162GFL1	D-serine/D-alanine/glycine transporter OS=Lactobacillus plantarum OX=1590 GN=Nizo1839_0465 PE=4 SV=1	Not Found	High	Lactobacillus Plantarum	3	1	1	1	1	447	49.5	9.04		23		1	transport	membrane	transporter activity	Pf00324, Pf13520		ADS73_10495; SF2A35B_1786
1301	High	D7VA80	Uncharacterized protein OS=Lactobacillus plantarum subsp. plantarum ATCC 14917 = JCM 1149 = CGMCC 1.2437 OX=525338 GN=HMPREF0531_11053 PE=4 SV=1	High	Not Found	Lactobacillus Plantarum	14	1	1	1	1	91	10.2	5.12	34		1							HMPREF0531_11053
1302	High	A0A0G9FCA3	2-deoxyuridine 5-triphosphate nucleotidohydrolase OS=Lactobacillus plantarum OX=1590 GN=AVR82_11575 PE=4 SV=1	High	Not Found	Lactobacillus Plantarum	7	1	1	1	1	179	21.1	6.61	26		1				catalytic activity	Pf08761		LpDm1_2919; WP50_04335; WU67_03405; IV39_GL002884; ASU25_14400; SF2A35B_0250
1303	High	A0A166BBJ7	Permeases of the major facilitator superfamily OS=Lactobacillus plantarum OX=1590 GN=Nizo1839_1970 PE=4 SV=1	Not Found	High	Lactobacillus Plantarum	3	1	1	1	1	500	54.7	9.52		39		1	transport	membrane	transporter activity	Pf00083, Pf05977, Pf06609, Pf07690, Pf13347		SF2A35B_1533
1304	High	A0A2S3U2B5	Transcriptional regulator PerR OS=Lactobacillus plantarum subsp. plantarum OX=337330 GN=S101258_02859 PE=4 SV=1	High	Not Found	Lactobacillus Plantarum	8	1	1	1	1	160	18.1	6.43	26		1
1305	High	A0A162END1	Uncharacterized protein OS=Lactobacillus plantarum OX=1590 GN=Nizo1839_0426 PE=4 SV=1	Not Found	High	Lactobacillus Plantarum	2	1	1	1	1	447	50.1	9.72		27		1	metabolic process		catalytic activity	Pf01183		SF2A35B_1747
1306	High	A0A166M0E0	LtrC-like protein OS=Lactobacillus plantarum OX=1590 GN=Nizo2802_1608 PE=4 SV=1	High	Not Found	Lactobacillus Plantarum	19	1	1	1	1	59	7	9.61	28		1
1307	High	A0A0R1VBT3	Transcription regulator, AsnC-type OS=Lactobacillus plantarum subsp. argentoratensis DSM 16365 OX=1423831 GN=FD10_GL002577 PE=4 SV=1	High	Not Found	Lactobacillus Plantarum	9	1	1	1	1	170	19.2	7.3	26		1		metabolic process;regulation of biological process		DNA binding	Pf00126, Pf01037, Pf12802, Pf12840, Pf13404, Pf13412		FD10_GL002577
1308	High	A0A0G9F743	PTS friuctose transporter subunit IIB OS=Lactobacillus plantarum OX=1590 GN=WP50_24355 PE=4 SV=1	High	Not Found	Lactobacillus Plantarum	6	1	1	1	1	172	18.6	9.55	29		1		transport	cytoplasm	catalytic activity;transporter activity	Pf03830		WP50_24355; WU67_12985
1309	High	A0A165X2Z9	YeeC-like protein OS=Lactobacillus plantarum OX=1590 GN=Nizo1839_1470 PE=4 SV=1	High	Not Found	Lactobacillus Plantarum	2	1	1	1	1	402	46.1	5.01	42		1					Pf10544, Pf13455		ADS73_06725; LP80_1780; SF2A35B_1453
1310	High	A0A0M4CM77	Beta-lactamase class C and other penicillinbinding protein OS=Lactobacillus plantarum OX=1590 GN=BIZ32_09645 PE=4 SV=1	High	Not Found	Lactobacillus Plantarum	4	1	1	1	1	343	38	9.6	21		1				catalytic activity	Pf00144		LpDm1_1317; Nizo2877_1727; IV39_GL002777
1311	High	A0A0G9FD17	LacI family transcriptional regulator OS=Lactobacillus plantarum OX=1590 GN=A8704_10840 PE=4 SV=1	High	Not Found	Lactobacillus Plantarum	3	1	1	1	1	326	36.2	6.62	0		1		metabolic process;regulation of biological process		DNA binding	Pf00356, Pf00532, Pf13377, Pf13407		LpDm1_2248; WH27_08360; WU67_00460; AB662_10315; Nizo2877_0461; AOZ08_01940; LP80_1985; IV39_GL000048; ASU25_02845
1312	High	A0A2S3U325	Uncharacterized protein OS=Lactobacillus plantarum subsp. plantarum OX=337330 GN=S101258_02646 PE=4 SV=1	High	Not Found	Lactobacillus Plantarum	18	1	1	1	1	83	9.8	9.79	0		1
1313	High	A0A0M5M5C6	PTS-associated protein OS=Lactobacillus plantarum OX=1590 GN=AVR82_04075 PE=4 SV=1	High	Not Found	Lactobacillus Plantarum	4	1	1	1	1	362	41	6.24	15		1				catalytic activity	Pf05913		IV39_GL001852; ASU25_03405
1314	High	A0A151G230	Galactose mutarotase OS=Lactobacillus plantarum OX=1590 GN=AYO51_17125 PE=4 SV=1	High	Not Found	Lactobacillus Plantarum	5	1	1	1	1	337	37.8	6.15	22		1		metabolic process		catalytic activity	Pf01263
1315	High	A0A0R2GAC2	Bifunctional ligase/repressor BirA OS=Lactobacillus plantarum OX=1590 GN=birA PE=3 SV=1	High	Not Found	Lactobacillus Plantarum	4	1	1	1	1	323	35.3	8.9	20		1		metabolic process;regulation of biological process		catalytic activity;DNA binding;nucleotide binding	Pf02237, Pf03099, Pf08279, Pf13022		IV39_GL002587; ASU25_13920
1316	High	A0A0G9GT67	CBS domain-containing protein OS=Lactobacillus plantarum OX=1590 GN=A8704_02250 PE=4 SV=1	High	Not Found	Lactobacillus Plantarum	7	1	1	1	1	163	18.7	5.01	0		1		metabolic process		catalytic activity	Pf00478, Pf00571		LpDm1_2328; WH27_10825; WP50_24550; WU67_11315; AB662_13450; Nizo2877_1834; AOZ08_13425; LP80_744; IV39_GL002044
1317	High	Q88Y75	Pantothenate kinase OS=Lactobacillus plantarum (strain ATCC BAA-793 / NCIMB 8826 / WCFS1) OX=220668 GN=coaA PE=3 SV=1	High	Not Found	Lactobacillus Plantarum	3	1	1	1	1	309	36.5	6.39	36		1		metabolic process	cytoplasm	catalytic activity;nucleotide binding	Pf00485	1062106	lp_0913	coaA		Metabolic pathways; Pantothenate and CoA biosynthesis
1318	High	A0A0G9GHV8	Membrane protein OS=Lactobacillus plantarum OX=1590 GN=WP50_36200 PE=4 SV=1	Not Found	High	Lactobacillus Plantarum	5	1	1	1	1	185	20.6	9.5		36		1		membrane				WP50_36200; WU67_05225
1319	High	A0A0G9GKP6	UPF0223 protein BIZ32_08495 OS=Lactobacillus plantarum OX=1590 GN=BIZ32_08495 PE=3 SV=1	Not Found	High	Lactobacillus Plantarum	9	1	1	1	1	97	11.3	7.24		28		1				Pf05256		WP50_31205; WU67_10010
1320	High	A0A0M4SAX1	Deoxyuridine 5'-triphosphatenucleotidohydrolase OS=Lactobacillus plantarum OX=1590 GN=AVR82_00770 PE=4 SV=1	High	Not Found	Lactobacillus Plantarum	7	1	1	1	1	178	19.7	8.32	21		1		metabolic process		catalytic activity	Pf00692		LP80_1595; IV39_GL000698; ASU25_04090
1321	High	D7V7Q4	Uncharacterized protein OS=Lactobacillus plantarum subsp. plantarum ATCC 14917 = JCM 1149 = CGMCC 1.2437 OX=525338 GN=HMPREF0531_10177 PE=4 SV=1	High	Not Found	Lactobacillus Plantarum	8	1	1	1	1	186	21.2	8.92	22		1					Pf04394		HMPREF0531_10177
1322	High	A0A0R1V6G4	Uncharacterized protein OS=Lactobacillus plantarum subsp. argentoratensis DSM 16365 OX=1423831 GN=FD10_GL002635 PE=4 SV=1	Not Found	High	Lactobacillus Plantarum	10	1	1	1	1	133	15.3	9.95		20		1	cellular homeostasis;regulation of biological process	membrane				FD10_GL002635
1323	High	A0A2S3U496	Uncharacterized protein OS=Lactobacillus plantarum subsp. plantarum OX=337330 GN=S101258_02140 PE=4 SV=1	Not Found	High	Lactobacillus Plantarum	10	1	1	1	1	107	12.1	4.7		0		1
1324	High	A0A151G0Y6	CAAX protease OS=Lactobacillus plantarum OX=1590 GN=AYO51_14480 PE=4 SV=1	Not Found	High	Lactobacillus Plantarum	5	1	1	1	1	230	25.6	10.52		29		1	metabolic process	membrane	catalytic activity	Pf02517		WU67_07845; LP80_258
1325	High	A0A0R1U6X9	Lysozyme OS=Lactobacillus plantarum subsp. argentoratensis DSM 16365 OX=1423831 GN=FD10_GL002006 PE=4 SV=1	Not Found	High	Lactobacillus Plantarum	5	1	1	1	1	258	29	9.79		35		1	metabolic process	membrane	catalytic activity	Pf01183		FD10_GL002006
1326	High	A0A1E3KMY7	Cold shock-like protein CspLB OS=Lactobacillus plantarum OX=1590 GN=LPJSA22_00052 PE=4 SV=1	High	Not Found	Lactobacillus Plantarum	13	1	1	1	1	76	8.4	4.56	29		1		regulation of biological process	cytoplasm	DNA binding	Pf00313
1327	High	A0A0R2G8N8	16S rRNA (Guanine(966)-N(2))-methyltransferase OS=Lactobacillus plantarum OX=1590 GN=rsmD PE=4 SV=1	High	Not Found	Lactobacillus Plantarum	7	1	1	1	1	187	20.6	5.71	0		1		metabolic process		catalytic activity;RNA binding	Pf02005, Pf03602, Pf05175, Pf06325, Pf08241, Pf09445, Pf12847, Pf13649, Pf13659		LpDm1_0400; LP80_938; IV39_GL003200; ASU25_07265
1328	High	A0A0G9GZG7	Uncharacterized protein OS=Lactobacillus plantarum OX=1590 GN=WP50_06565 PE=4 SV=1	High	Not Found	Lactobacillus Plantarum	8	1	1	1	1	101	11.8	5.24	37		1							WP50_06565
1329	High	A0A2S3U4P2	Uncharacterized protein OS=Lactobacillus plantarum subsp. plantarum OX=337330 GN=S101258_01968 PE=4 SV=1	High	Not Found	Lactobacillus Plantarum	7	1	1	1	1	120	13	8.47	38		1
1330	High	A0A0R2G3D3	Poly(Glycerol-phosphate) alpha-glucosyltransferase OS=Lactobacillus plantarum OX=1590 GN=AVR82_06715 PE=4 SV=1	Not Found	High	Lactobacillus Plantarum	2	1	1	1	1	502	57.6	5.92		19		1	transport		catalytic activity	Pf00534, Pf09318, Pf13692		IV39_GL001118; ASU25_10880
1331	High	A0A165NMR3	3-oxoacyl-(Acyl-carrier protein) reductase OS=Lactobacillus plantarum OX=1590 GN=Nizo2802_1232 PE=4 SV=1	Not Found	High	Lactobacillus Plantarum	6	1	1	1	1	248	25.8	5.33		26		1			catalytic activity	Pf00106, Pf01370, Pf13561
1332	High	A0A0R2G324	NADH oxidase OS=Lactobacillus plantarum OX=1590 GN=IV39_GL001699 PE=4 SV=1	High	Not Found	Lactobacillus Plantarum	2	1	1	1	1	468	51.9	6.34	0		1		cellular homeostasis;metabolic process;regulation of biological process		catalytic activity;nucleotide binding	Pf00070, Pf01266, Pf02852, Pf07992		IV39_GL001699
1333	High	Q6U399	Putative ArcB protein (Fragment) OS=Lactobacillus plantarum OX=1590 GN=arcB PE=3 SV=1	High	Not Found	Lactobacillus Plantarum	7	1	1	1	1	165	18	6.18	26		1		metabolic process		catalytic activity	Pf00185, Pf02729
1334	High	A0A0R1V116	Dna integration recombination inversion protein OS=Lactobacillus plantarum subsp. argentoratensis DSM 16365 OX=1423831 GN=FD10_GL002344 PE=4 SV=1	High	Not Found	Lactobacillus Plantarum	5	1	1	1	1	210	24.3	9.89	43		1		metabolic process		catalytic activity;DNA binding	Pf00239, Pf02796, Pf13551		FD10_GL002344
1335	High	A0A0G9GP59	Galactitol PTS, EIIB OS=Lactobacillus plantarum OX=1590 GN=A0U96_09765 PE=4 SV=1	High	Not Found	Lactobacillus Plantarum	12	1	1	1	1	98	10.5	5.15	24		1		transport		catalytic activity;transporter activity	Pf02302		LpDm1_0997; WH27_09740; WP50_21660; WU67_04150; AB662_08250; ADS73_03930; Nizo2877_0188; AOZ08_00895; LP80_2896; IV39_GL001829; ASU25_03285; SF2A35B_0909			Metabolic pathways; Galactose metabolism; Phosphotransferase system (PTS)
1336	High	A0A0M3QAT9	Energy-coupling factor transporter ATP-binding protein EcfA OS=Lactobacillus plantarum OX=1590 GN=cbiO PE=3 SV=1	High	Not Found	Lactobacillus Plantarum	8	1	1	1	1	281	30.8	5.52	19		1		transport	membrane	catalytic activity;nucleotide binding;transporter activity	Pf00005, Pf13207, Pf13558		LpDm1_1151; IV39_GL001054; ASU25_05865
1337	High	A0A0G9GPT6	ArsR family transcriptional regulator OS=Lactobacillus plantarum OX=1590 GN=WP50_20130 PE=4 SV=1	High	Not Found	Lactobacillus Plantarum	10	1	1	1	1	109	12.8	6.89	23		1		regulation of biological process			Pf00126, Pf01022, Pf01047, Pf12802, Pf12840		WP50_20130
1338	High	Q88V67	30S ribosomal protein S14 OS=Lactobacillus plantarum (strain ATCC BAA-793 / NCIMB 8826 / WCFS1) OX=220668 GN=rpsN PE=3 SV=1	High	Not Found	Lactobacillus Plantarum	11	1	1	1	1	89	10.1	11.43	18		1		metabolic process	ribosome	RNA binding;structural molecule activity	Pf00253	1062218	lp_2216	rpsN2		Ribosome
1339	High	A0A0R2GDI9	Uncharacterized protein OS=Lactobacillus plantarum OX=1590 GN=IV39_GL000990 PE=4 SV=1	Not Found	High	Lactobacillus Plantarum	5	1	1	1	1	240	26.8	10.46		0		1		membrane				IV39_GL000990
1340	High	A0A199QIX4	Rrf2 family transcriptional regulator OS=Lactobacillus plantarum OX=1590 GN=A0U96_11220 PE=4 SV=1	Not Found	High	Lactobacillus Plantarum	7	1	1	1	1	147	16	9.39		25		1			DNA binding	Pf02082
1341	High	A0A0G9GQC4	D-alanyl carrier protein OS=Lactobacillus plantarum OX=1590 GN=dltC PE=3 SV=1	High	Not Found	Lactobacillus Plantarum	9	1	1	1	1	88	9.6	4.13	34		1		cell organization and biogenesis;metabolic process		catalytic activity;nucleotide binding	Pf00550		WP50_31840
1342	High	A0A0G9F8N3	ATP synthase subunit a OS=Lactobacillus plantarum OX=1590 GN=atpB PE=3 SV=1	High	Not Found	Lactobacillus Plantarum	6	1	1	1	1	237	26.3	7.42	0		1		metabolic process;transport	membrane	catalytic activity;transporter activity	Pf00119		LpDm1_0521; WH27_11250; WU67_10915; AB662_12995; Nizo2877_1740; AOZ08_09710; LP80_841; IV39_GL002791; ASU25_01095			Oxidative phosphorylation; Metabolic pathways
1343	High	T5JVG7	GNAT family acetyltransferase OS=Lactobacillus plantarum EGD-AQ4 OX=1382301 GN=N692_14745 PE=4 SV=1	High	Not Found	Lactobacillus Plantarum	5	1	1	1	1	206	22.3	6.28	22		1				catalytic activity	Pf00583, Pf08445, Pf13302, Pf13508, Pf13523, Pf13527, Pf13673		N692_14745
1344	High	A0A0R1USS0	Ribosomal RNA small subunit methyltransferase H OS=Lactobacillus plantarum subsp. argentoratensis DSM 16365 OX=1423831 GN=rsmH PE=3 SV=1	High	Not Found	Lactobacillus Plantarum	8	1	1	1	1	319	35.7	7.03	21		1		cell division;metabolic process	cytoplasm	catalytic activity	Pf01795, Pf13847		FD10_GL000534
1345	High	A0A0R2GBQ0	Phosphoenolpyruvate carboxykinase OS=Lactobacillus plantarum OX=1590 GN=pckA PE=4 SV=1	High	Not Found	Lactobacillus Plantarum	3	1	1	1	1	553	61.8	6.11	0		1		metabolic process		catalytic activity;nucleotide binding	Pf01293		IV39_GL001932; ASU25_03850
1346	High	A0A0G9GI53	Mlc transcriptional repressor of MalT and manXYZoperon OS=Lactobacillus plantarum OX=1590 GN=AVR82_05385 PE=4 SV=1	High	Not Found	Lactobacillus Plantarum	4	1	1	1	1	384	42.7	6.86	20		1					Pf00480		WP50_37450; WU67_14175; LP80_1797; ASU25_10540
1347	High	U2XFX7	Uncharacterized protein OS=Lactobacillus plantarum AY01 OX=1358413 GN=N644_2415 PE=4 SV=1	High	Not Found	Lactobacillus Plantarum	5	1	1	1	1	224	25.4	5.94	25		1				protein binding			N644_2415
1348	High	A0A151G339	Uncharacterized protein OS=Lactobacillus plantarum OX=1590 GN=AYO51_10745 PE=4 SV=1	Not Found	High	Lactobacillus Plantarum	9	1	1	1	1	111	11.8	4.83		15		1				Pf04327
1349	High	A0A165Z1C6	Na/H antiporter OS=Lactobacillus plantarum OX=1590 GN=Nizo1839_0262 PE=4 SV=1	High	Not Found	Lactobacillus Plantarum	2	1	1	1	1	398	42.3	8.51	25		1		transport	membrane	transporter activity	Pf00999		SF2A35B_0900
1350	High	A0A0R2G1X1	Uncharacterized protein OS=Lactobacillus plantarum OX=1590 GN=IV39_GL002079 PE=4 SV=1	High	Not Found	Lactobacillus Plantarum	14	1	1	1	1	77	9.2	9.57	34		1							IV39_GL002079
1351	High	D7V9K9	Transcriptional regulator, MarR family OS=Lactobacillus plantarum subsp. plantarum ATCC 14917 = JCM 1149 = CGMCC 1.2437 OX=525338 GN=HMPREF0531_10832 PE=4 SV=1	Not Found	High	Lactobacillus Plantarum	6	1	1	1	1	188	21.6	8.68		27		1	metabolic process;regulation of biological process		DNA binding	Pf01047, Pf03551, Pf03965, Pf12802, Pf13463		HMPREF0531_10832
1352	High	A0A0R2GB62	ATP-dependent RecD-like DNA helicase OS=Lactobacillus plantarum OX=1590 GN=recD2 PE=3 SV=1	Not Found	High	Lactobacillus Plantarum	2	1	1	1	1	849	93.1	5.17		0		1	metabolic process		catalytic activity;DNA binding;nucleotide binding	Pf13245, Pf13361, Pf13538, Pf13604, Pf14490		IV39_GL003224; ASU25_07145
1353	High	A0A2S3U643	L-serine ammonia-lyase OS=Lactobacillus plantarum subsp. plantarum OX=337330 GN=sdaA PE=4 SV=1	High	Not Found	Lactobacillus Plantarum	4	1	1	1	1	300	30.8	5.97	14		1
1354	High	A0A0G9FAM0	Ribosomal RNA small subunit methyltransferase E OS=Lactobacillus plantarum OX=1590 GN=rsmE PE=3 SV=1	High	Not Found	Lactobacillus Plantarum	9	1	1	1	1	250	26.9	8.44	0		1		metabolic process	cytoplasm	catalytic activity	Pf04452		LpDm1_0239; WH27_01025; WP50_04205; WU67_09225; Nizo2877_2890; AOZ08_04225; IV39_GL001659; ASU25_05140
1355	High	A0A165P1Q4	Phage-related protein OS=Lactobacillus plantarum OX=1590 GN=Nizo2802_0509 PE=4 SV=1	High	Not Found	Lactobacillus Plantarum	7	1	1	1	1	123	14.5	8.84	0		1					Pf05973		AB662_00395
1356	High	D7V9J1	Uncharacterized protein OS=Lactobacillus plantarum subsp. plantarum ATCC 14917 = JCM 1149 = CGMCC 1.2437 OX=525338 GN=HMPREF0531_10814 PE=4 SV=1	Not Found	High	Lactobacillus Plantarum	9	1	1	1	1	99	11	4.42		24		1				Pf03681		HMPREF0531_10814
1357	High	A0A0R2G733	Uncharacterized protein OS=Lactobacillus plantarum OX=1590 GN=IV39_GL003233 PE=4 SV=1	High	Not Found	Lactobacillus Plantarum	11	1	1	1	1	115	12.8	8.94	0		1					Pf08866		IV39_GL003233
1358	High	A0A0R1V505	Uncharacterized protein OS=Lactobacillus plantarum subsp. argentoratensis DSM 16365 OX=1423831 GN=FD10_GL000697 PE=4 SV=1	Not Found	High	Lactobacillus Plantarum	16	1	1	1	1	80	9.3	9.82		21		1		membrane				FD10_GL000697
1359	High	D7V9M2	Glycerol-3-phosphate acyltransferase OS=Lactobacillus plantarum subsp. plantarum ATCC 14917 = JCM 1149 = CGMCC 1.2437 OX=525338 GN=plsY PE=3 SV=1	Not Found	High	Lactobacillus Plantarum	6	1	1	1	1	217	24	10.1		28		1	metabolic process	membrane	catalytic activity	Pf02660		HMPREF0531_10845
1360	High	A0A2S1T7M5	ABC transporter permease OS=Lactobacillus plantarum OX=1590 GN=LpLQ80_06935 PE=4 SV=1	Not Found	High	Lactobacillus Plantarum	8	1	1	1	1	217	23	9.76		20		1
1361	High	A0A2S3U4X9	Beta-N-acetylhexosaminidase OS=Lactobacillus plantarum subsp. plantarum OX=337330 GN=nagZ PE=4 SV=1	Not Found	High	Lactobacillus Plantarum	4	1	1	1	1	567	63.1	5.36		0		1
1362	High	A0A151G380	NUDIX hydrolase OS=Lactobacillus plantarum OX=1590 GN=AYO51_08350 PE=4 SV=1	High	Not Found	Lactobacillus Plantarum	6	1	1	1	1	188	20.7	4.92	18		1				catalytic activity	Pf00293
1363	High	A0A0R1V151	Alpha-galactosidase OS=Lactobacillus plantarum subsp. argentoratensis DSM 16365 OX=1423831 GN=FD10_GL002425 PE=3 SV=1	High	Not Found	Lactobacillus Plantarum	2	1	1	1	1	738	83.5	5.38	0		1		metabolic process		catalytic activity	Pf01055, Pf02065, Pf02638		FD10_GL002425
1364	High	A0A0G9F5N6	Phosphoglycerate mutase OS=Lactobacillus plantarum OX=1590 GN=AVR82_06610 PE=4 SV=1	Not Found	High	Lactobacillus Plantarum	5	1	1	1	1	212	22.9	6.39		0		1			catalytic activity	Pf00300		LpDm1_1824; WP50_24455; WU67_14425; Nizo2877_1131; AOZ08_07745; IV39_GL001141; ASU25_10985
1365	High	A0A165PIY3	Electron transfer flavoprotein-ubiquinoneoxidoreductase OS=Lactobacillus plantarum OX=1590 GN=Nizo2891_2929 PE=4 SV=1	High	Not Found	Lactobacillus Plantarum	4	1	1	1	1	366	42.6	6.98	0		1					Pf06970
1366	High	A0A2S1TBP9	WxL domain-containing protein OS=Lactobacillus plantarum OX=1590 GN=LpLQ80_14490 PE=4 SV=1	Not Found	High	Lactobacillus Plantarum	1	1	1	1	1	1137	118.9	5.3		0		1
1367	High	A0A151G5Y4	D-ribose pyranase OS=Lactobacillus plantarum OX=1590 GN=rbsD PE=3 SV=1	High	Not Found	Lactobacillus Plantarum	12	1	1	1	1	131	14.6	5.97	0		1		metabolic process	cytoplasm	catalytic activity	Pf05025
1368	High	A0A165RE94	Ribosomal RNA small subunit methyltransferase C OS=Lactobacillus plantarum OX=1590 GN=Lp19_2106 PE=4 SV=1	High	Not Found	Lactobacillus Plantarum	8	1	1	1	1	202	22.1	8.53	0		1		metabolic process		catalytic activity	Pf05175, Pf06325, Pf10294, Pf12847, Pf13659, Pf13847		WH27_06420
1369	High	A0A0G9FCS3	Transcription regulator OS=Lactobacillus plantarum OX=1590 GN=AVR82_05530 PE=4 SV=1	High	Not Found	Lactobacillus Plantarum	4	1	1	1	1	241	27.4	7.06	0		1		metabolic process;regulation of biological process		DNA binding	Pf00392, Pf07702		LpDm1_2540; WH27_14170; WU67_06130; AB662_09535; ADS73_09085; IV39_GL001372; ASU25_10685; SF2A35B_2361
1370	High	A0A0G9FJB8	Glycosyl hydrolase OS=Lactobacillus plantarum OX=1590 GN=AVR82_03615 PE=4 SV=1	High	Not Found	Lactobacillus Plantarum	3	1	1	1	1	429	48.5	5.05	0		1				catalytic activity	Pf06824		WU67_01710; Nizo2877_0253; IV39_GL000259; ASU25_01840
1371	High	T5JSK5	D-Ala-D-Ala carboxypeptidase OS=Lactobacillus plantarum EGD-AQ4 OX=1382301 GN=N692_05515 PE=4 SV=1	Not Found	High	Lactobacillus Plantarum	3	1	1	1	1	392	43.4	9.95		18		1	metabolic process		catalytic activity	Pf00144		N692_05515
1372	High	A0A151G994	Glycerophosphodiester phosphodiesterase OS=Lactobacillus plantarum OX=1590 GN=AVR82_09195 PE=4 SV=1	Not Found	High	Lactobacillus Plantarum	3	1	1	1	1	519	58.7	10.1		0		1	metabolic process	membrane	catalytic activity	Pf03009, Pf13653		LpDm1_0499; WU67_11025; Nizo2877_1762; AOZ08_09820
1373	High	A0A0R1V0S6	Succinate dehydrogenase fumarate reductase, flavoprotein subunit OS=Lactobacillus plantarum subsp. argentoratensis DSM 16365 OX=1423831 GN=FD10_GL002483 PE=4 SV=1	High	Not Found	Lactobacillus Plantarum	2	1	1	1	1	594	64.6	5.55	19		1		metabolic process	membrane	catalytic activity;nucleotide binding	Pf00890, Pf04205		FD10_GL002483
1374	High	A0A1A0DEY2	Uncharacterized protein OS=Lactobacillus plantarum OX=1590 GN=CUR48_08475 PE=4 SV=1	High	Not Found	Lactobacillus Plantarum	6	1	1	1	1	173	19.4	4.98	23		1					Pf06245
1375	High	A0A165P8D5	Galactoside O-acetyltransferase OS=Lactobacillus plantarum OX=1590 GN=Nizo2802_0253 PE=4 SV=1	High	Not Found	Lactobacillus Plantarum	6	1	1	1	1	227	25.1	5.19	19		1				catalytic activity	Pf12464
1376	High	D7V9L7	Peptide methionine sulfoxide reductase MsrB OS=Lactobacillus plantarum subsp. plantarum ATCC 14917 = JCM 1149 = CGMCC 1.2437 OX=525338 GN=msrB PE=3 SV=1	High	Not Found	Lactobacillus Plantarum	7	1	1	1	1	150	16.9	5.33	24		1		metabolic process;response to stimulus		catalytic activity	Pf01641		HMPREF0531_10840
1377	High	A0A0G9FEG6	ATPase OS=Lactobacillus plantarum OX=1590 GN=copB PE=3 SV=1	High	Not Found	Lactobacillus Plantarum	1	1	1	1	1	679	72.2	5.88	30		1		transport	membrane	catalytic activity;metal ion binding;nucleotide binding;transporter activity	Pf00122, Pf00702, Pf08282, Pf12710		LpDm1_2012; WU67_04865; Nizo2877_0042; LP80_2465; IV39_GL001964
1378	High	A0A0G9GTU3	ABC transporter permease OS=Lactobacillus plantarum OX=1590 GN=BIZ32_11050 PE=4 SV=1	Not Found	High	Lactobacillus Plantarum	3	1	1	1	1	269	30.2	9.82		28		1		membrane				LpDm1_0596; WP50_10870; WU67_06575; Nizo2877_1920; AOZ08_05135
1379	High	A0A0R1UN42	Phosphotransferase enzyme family protein OS=Lactobacillus plantarum subsp. argentoratensis DSM 16365 OX=1423831 GN=FD10_GL000917 PE=4 SV=1	High	Not Found	Lactobacillus Plantarum	3	1	1	1	1	261	30.7	6.38	27		1				catalytic activity	Pf01633, Pf01636, Pf02958, Pf07914		FD10_GL000917
1380	High	A0A165DX03	Uncharacterized protein OS=Lactobacillus plantarum OX=1590 GN=Nizo2802_0778 PE=4 SV=1	Not Found	High	Lactobacillus Plantarum	24	1	1	1	1	46	5.3	11.36		18		1		membrane
1381	High	T5JUG2	DNA primase OS=Lactobacillus plantarum EGD-AQ4 OX=1382301 GN=dnaG PE=3 SV=1	High	Not Found	Lactobacillus Plantarum	3	1	1	1	1	629	71.1	5.27	0		1		metabolic process		catalytic activity;DNA binding;metal ion binding	Pf01751, Pf01807, Pf08275, Pf10410, Pf13155, Pf13362, Pf13662		N692_12555
1382	High	A0A0M4SKX5	Non-canonical purine NTP pyrophosphatase OS=Lactobacillus plantarum OX=1590 GN=AVR82_04880 PE=4 SV=1	Not Found	High	Lactobacillus Plantarum	5	1	1	1	1	195	21.3	8.84		0		1	metabolic process		catalytic activity	Pf01725		LpDm1_2402; AOZ08_09320; IV39_GL002860; ASU25_10045
1383	High	A0A151G918	Carboxylesterase OS=Lactobacillus plantarum OX=1590 GN=AYO51_07185 PE=4 SV=1	High	Not Found	Lactobacillus Plantarum	5	1	1	1	1	249	28	6.11	0		1				catalytic activity	Pf00561, Pf01738, Pf12695, Pf12697
1384	High	A0A165PE74	Three-component quorum-sensing regulatorysystem response regulator OS=Lactobacillus plantarum OX=1590 GN=Nizo2891_3053 PE=4 SV=1	Not Found	High	Lactobacillus Plantarum	4	1	1	1	1	247	28.5	6.39		0		1	metabolic process;regulation of biological process;response to stimulus		DNA binding	Pf00072, Pf04397
1385	High	A0A0G9F7H9	LysR family transcriptional regulator OS=Lactobacillus plantarum OX=1590 GN=CUR48_11840 PE=4 SV=1	High	Not Found	Lactobacillus Plantarum	4	1	1	1	1	293	32.9	9.22	28		1		metabolic process;regulation of biological process		DNA binding	Pf00126, Pf03466		WU67_15090; AB662_04735; ADS73_01970; Nizo2877_1623; AOZ08_12440; LP80_84; SF2A35B_2473
1386	High	A0A2S3U0I0	Uncharacterized protein OS=Lactobacillus plantarum subsp. plantarum OX=337330 GN=S101258_03566 PE=4 SV=1	High	Not Found	Lactobacillus Plantarum	13	1	1	1	1	108	12.7	5.47	0		1
1387	High	A0A165P9S6	Niacin transporter NiaP OS=Lactobacillus plantarum OX=1590 GN=Nizo2802_0112 PE=4 SV=1	Not Found	High	Lactobacillus Plantarum	3	1	1	1	1	396	43.1	9.86		0		1	transport	membrane	transporter activity	Pf00083, Pf07690, Pf13347

## Sheet: TOTAL PROTEINS BGAN8
N	Description	Found in BGAN8	Biological Process	Cellular Component	Molecular Function
1	Glyceraldehyde-3-phosphate dehydrogenase OS=Lactobacillus plantarum EGD-AQ4 OX=1382301 GN=N692_13970 PE=3 SV=1	High	metabolic process		catalytic activity;nucleotide binding
2	Glyceraldehyde-3-phosphate dehydrogenase (Phosphorylating) OS=Lactobacillus plantarum subsp. plantarum OX=337330 GN=gapA PE=4 SV=1	High
3	Elongation factor Tu OS=Lactobacillus plantarum (strain ATCC BAA-793 / NCIMB 8826 / WCFS1) OX=220668 GN=tuf PE=3 SV=1	High	metabolic process	cytoplasm	catalytic activity;nucleotide binding;RNA binding
4	Tuf (Fragment) OS=Lactobacillus plantarum OX=1590 PE=4 SV=1	High	metabolic process		catalytic activity;nucleotide binding;RNA binding
5	Fructose-bisphosphate aldolase OS=Lactobacillus plantarum subsp. plantarum OX=337330 GN=fbaA PE=4 SV=1	High
6	Enolase OS=Lactobacillus plantarum OX=1590 GN=eno PE=3 SV=1	High	metabolic process	cell surface;cytoplasm;extracellular	catalytic activity;metal ion binding
7	Tuf (Fragment) OS=Lactobacillus plantarum OX=1590 PE=4 SV=1	High			catalytic activity;nucleotide binding
8	Pyruvate kinase OS=Lactobacillus plantarum subsp. plantarum OX=337330 GN=S101258_01555 PE=4 SV=1	High
9	Pyruvate kinase OS=Lactobacillus plantarum EGD-AQ4 OX=1382301 GN=N692_02605 PE=3 SV=1	High	metabolic process		catalytic activity;metal ion binding
10	Phosphoglycerate kinase OS=Lactobacillus plantarum (strain ATCC BAA-793 / NCIMB 8826 / WCFS1) OX=220668 GN=pgk PE=3 SV=1	High	metabolic process	cytoplasm	catalytic activity;nucleotide binding
11	60 kDa chaperonin OS=Lactobacillus plantarum (strain ATCC BAA-793 / NCIMB 8826 / WCFS1) OX=220668 GN=groL PE=3 SV=1	High	metabolic process	cytoplasm	nucleotide binding
12	Elongation factor G OS=Lactobacillus plantarum OX=1590 GN=fusA PE=3 SV=1	High	metabolic process	cytoplasm	catalytic activity;nucleotide binding;RNA binding
13	Elongation factor G OS=Lactobacillus plantarum EGD-AQ4 OX=1382301 GN=fusA PE=3 SV=1	High	metabolic process	cytoplasm	catalytic activity;nucleotide binding;RNA binding
14	Elongation factor G OS=Lactobacillus plantarum OX=1590 GN=fusA PE=3 SV=1	High	metabolic process	cytoplasm	catalytic activity;nucleotide binding;RNA binding
15	D-lactate dehydrogenase OS=Lactobacillus plantarum (strain ATCC BAA-793 / NCIMB 8826 / WCFS1) OX=220668 GN=ldhD PE=3 SV=1	High	metabolic process		catalytic activity;nucleotide binding
16	Chaperone protein DnaK OS=Lactobacillus plantarum OX=1590 GN=dnaK PE=2 SV=1	High	cell organization and biogenesis;metabolic process		nucleotide binding;protein binding
17	Chaperone protein DnaK OS=Lactobacillus plantarum (strain ATCC BAA-793 / NCIMB 8826 / WCFS1) OX=220668 GN=dnaK PE=3 SV=1	High	cell organization and biogenesis;metabolic process		nucleotide binding;protein binding
18	30S Ribosomal protein S1 OS=Lactobacillus plantarum subsp. plantarum OX=337330 GN=S101258_02340 PE=4 SV=1	High
19	Glucose-6-phosphate isomerase OS=Lactobacillus plantarum OX=1590 GN=pgi PE=3 SV=1	High	metabolic process	cytoplasm	catalytic activity
20	UPF0755 protein YrrL OS=Lactobacillus plantarum subsp. plantarum OX=337330 GN=S101258_00614 PE=4 SV=1	High
21	Chaperone protein DnaK OS=Lactobacillus plantarum OX=1590 GN=dnaK PE=2 SV=1	High	cell organization and biogenesis;metabolic process		nucleotide binding;protein binding
22	Glutamine ABC transporter substrate-bindingprotein OS=Lactobacillus plantarum OX=1590 GN=Nizo2802_1281 PE=4 SV=1	High	regulation of biological process;response to stimulus	membrane	receptor activity;signal transducer activity;transporter activity
23	Peptide ABC transporter substrate-binding protein OS=Lactobacillus plantarum OX=1590 GN=CUR48_12370 PE=4 SV=1	High	transport
24	D-alanyl-D-alanine carboxypeptidase OS=Lactobacillus plantarum OX=1590 GN=CUR48_13185 PE=3 SV=1	High	metabolic process		catalytic activity
25	ATP synthase subunit beta OS=Lactobacillus plantarum subsp. argentoratensis DSM 16365 OX=1423831 GN=atpD PE=3 SV=1	High	metabolic process;transport	membrane	catalytic activity;nucleotide binding;transporter activity
26	30S ribosomal protein S2 OS=Lactobacillus plantarum (strain ATCC BAA-793 / NCIMB 8826 / WCFS1) OX=220668 GN=rpsB PE=3 SV=1	High	metabolic process	ribosome	structural molecule activity
27	FMN-binding protein OS=Lactobacillus plantarum OX=1590 GN=C4O30_02120 PE=4 SV=1	High
28	DNA-directed RNA polymerase subunit beta' OS=Lactobacillus plantarum OX=1590 GN=rpoC PE=3 SV=1	High	metabolic process		catalytic activity;DNA binding
29	Trigger factor OS=Lactobacillus plantarum (strain ATCC BAA-793 / NCIMB 8826 / WCFS1) OX=220668 GN=tig PE=3 SV=1	High	cell division;metabolic process;transport	cytoplasm	catalytic activity
30	Triosephosphate isomerase OS=Lactobacillus plantarum (strain ATCC BAA-793 / NCIMB 8826 / WCFS1) OX=220668 GN=tpiA PE=3 SV=1	High	metabolic process	cytoplasm	catalytic activity
31	50S ribosomal protein L2 OS=Lactobacillus plantarum (strain ATCC BAA-793 / NCIMB 8826 / WCFS1) OX=220668 GN=rplB PE=3 SV=1	High	metabolic process	ribosome	catalytic activity;RNA binding;structural molecule activity
32	Carbamoyl-phosphate synthase large chain OS=Lactobacillus plantarum OX=1590 GN=carB PE=3 SV=1	High	metabolic process		catalytic activity;metal ion binding;nucleotide binding
33	ATP-dependent 6-phosphofructokinase OS=Lactobacillus plantarum (strain ATCC BAA-793 / NCIMB 8826 / WCFS1) OX=220668 GN=pfkA PE=3 SV=1	High	metabolic process	cytoplasm	catalytic activity;metal ion binding;nucleotide binding
34	Phosphoglucomutase OS=Lactobacillus plantarum OX=1590 GN=A8704_08785 PE=3 SV=1	High
35	DNA-directed RNA polymerase subunit beta' OS=Lactobacillus plantarum EGD-AQ4 OX=1382301 GN=rpoC PE=3 SV=1	High	metabolic process		catalytic activity;DNA binding
36	DNA-directed RNA polymerase subunit beta OS=Lactobacillus plantarum OX=1590 GN=rpoB PE=3 SV=1	High	metabolic process		catalytic activity;DNA binding
37	ATP-dependent Clp protease ATP-binding subunit OS=Lactobacillus plantarum OX=1590 GN=A8704_11890 PE=4 SV=1	High	metabolic process		catalytic activity;nucleotide binding;protein binding
38	Putative Dihydrolipoamide dehydrogenase OS=Lactobacillus plantarum OX=1590 GN=Nizo2802_1609 PE=3 SV=1	High	cellular homeostasis;metabolic process;regulation of biological process;transport		catalytic activity;nucleotide binding
39	Sugar ABC transporter substrate-binding protein OS=Lactobacillus plantarum OX=1590 GN=CUR48_11395 PE=4 SV=1	High
40	Threonine--tRNA ligase OS=Lactobacillus plantarum subsp. plantarum ATCC 14917 = JCM 1149 = CGMCC 1.2437 OX=525338 GN=thrS PE=3 SV=1	High	metabolic process	cytoplasm	catalytic activity;metal ion binding;nucleotide binding;RNA binding
41	Glutamine--fructose-6-phosphate aminotransferase [isomerizing] OS=Lactobacillus plantarum (strain ATCC BAA-793 / NCIMB 8826 / WCFS1) OX=220668 GN=glmS PE=3 SV=2	High	metabolic process	cytoplasm	catalytic activity
42	Probable phosphoketolase OS=Lactobacillus plantarum OX=1590 GN=AYO51_08770 PE=3 SV=1	High	metabolic process		catalytic activity
[truncated: 1,175 more rows]

## Sheet: EXCLUSIVE PROTEINS BGAN8
N	Description	Found in BGAN8	Biological Process	Cellular Component	Molecular Function
[truncated: 238 more rows]

[truncated: 2 more sheets: TOTAL PROTEINS MV, EXCLUSIVE PROTEINS MV]
